# Supplementary material for: Assessment of smartphone addiction and its relationship with health-promoting lifestyle profile and intuitive eating behavior: a cross-sectional study
Source: Front Psychiatry. 2025 Oct 3;16:1682921. doi: 10.3389/fpsyt.2025.1682921 (PMC12531270; doi:10.3389/fpsyt.2025.1682921)
Supplement: Supplementary file 1 [file Table1.xlsx]

## Sheet: original data
order number	profess	gender	region	child	aoye	grade	economic	time	height	weight	BMI	BMI2	@1Missed work and study plans due to mobile phones	@2The use of mobile phones leads to a decrease in the efficiency of study and work	@3I feel pain in my wrist or neck when I use my phone	@4I can't stand not having my phone	@5I get impatient and irritable when my phone is not around	@6I get restless when my phone isn't around.	@7Even though mobile phones affect my daily life, I still don't give up using them.	@8Check your phone often so you don't miss messages from others.	@9I use my phone longer than I expected.	@10People around me tell me I use my phone too much.	SAS_AV （2 represent addiction）	SAS-SV	@1When close friends talk about their problems, you care about them	@2Be happy to praise the achievements of others	@3Maintain meaningful relationships	@4Do you make time to spend with your family and friends	@5Will you be able to easily express care for others	@6You will stay in close contact with the people you care about	@7You will find ways to satisfy your spiritual and sexual needs	@8You will get support from the people who care about you	@9You will be able to use discussion and compromise to resolve conflicts with others	IR	@10You will choose low fat, low cholesterol foodsYou will choose low fat, low cholesterol foods	@11Do you deliberately cut back on sugar and sugary foods?	@12You won't be eating cereal and potatoes every day	@13Do you eat fruit every day?	@14Do you eat vegetables every day?	@15Do you drink milk and dairy products every day?	@16Do you eat meat, poultry, fish or eggs every day?	@17Do you pay attention to the nutrition, fat and sodium labels on food packaging?	@18Do you eat breakfast every day?	NU	@19Do you tell a doctor, nurse or other professional if you have any unusual symptoms?	@20Do you read or watch books or TV shows about promoting health?	@21Will you ask the medical staff for details to understand?	@22When you have questions about the advice of the medical staff, do you seek advice from a second expert?	@23Do you discuss your health with your medical staff?
1	1	2	2	2	0	4	3	3	176	83.5	26.9564	3	6	6	6	6	6	6	6	6	6	6	2	60	1	1	1	1	1	1	1	4	1	12	4	3	4	1	4	4	3	4	3	30	4	4	1	2	4
2	1	1	2	2	0	1	2	1	170	65	22.4913	2	1	1	1	1	1	1	1	1	1	1	1	10	1	1	1	1	1	1	1	1	1	9	1	1	1	1	1	1	1	1	1	9	1	1	1	1	1
3	1	1	1	1	0	1	4	1	176	65	20.984	2	1	1	1	1	1	1	1	1	1	1	1	10	4	4	4	4	4	4	1	4	4	33	2	1	1	2	3	3	3	3	3	21	3	3	3	3	3
4	1	1	1	2	0	1	3	4	178	65	20.5151	2	1	1	1	1	1	1	1	1	1	1	1	10	1	1	1	1	1	1	1	1	1	9	1	1	1	1	1	1	1	1	1	9	1	1	1	1	1
5	1	2	2	2	0	3	2	3	157	50	20.2848	2	5	3	5	3	1	3	1	1	1	1	1	24	1	1	1	1	1	1	1	3	3	13	3	3	1	3	3	1	3	3	1	21	1	1	1	1	3
6	1	1	2	1	0	2	2	1	170	50	17.301	1	1	1	1	1	1	1	1	1	1	1	1	10	1	1	1	1	1	1	1	1	1	9	1	1	1	1	1	1	1	1	1	9	1	1	1	1	1
7	5	1	1	1	0	3	4	1	184	95	28.06	4	2	2	2	2	2	2	2	2	2	2	1	20	4	4	4	4	4	4	4	4	4	36	4	4	4	4	4	4	4	4	4	36	4	4	4	4	4
8	5	1	2	1	0	3	4	3	179	82	25.5922	3	1	1	4	1	1	1	1	1	1	1	1	13	1	1	1	1	1	1	1	1	1	9	1	1	1	1	1	1	1	1	1	9	1	1	1	1	1
9	5	1	1	1	0	1	3	4	181	75	22.8931	2	3	3	3	2	2	2	2	4	4	4	1	29	2	2	2	2	2	2	2	2	2	18	2	2	2	2	2	2	2	2	2	18	2	2	2	2	2
10	5	1	1	1	0	1	2	2	173	71	23.7228	2	5	5	3	3	3	3	3	3	3	3	2	34	3	3	3	3	3	3	3	3	3	27	3	3	3	3	3	3	3	3	3	27	3	3	3	3	3
11	5	1	1	1	0	2	3	1	180	70	21.6049	2	1	1	1	1	1	1	1	1	1	1	1	10	1	1	1	1	1	1	1	1	1	9	1	1	1	1	1	1	1	1	1	9	1	1	1	1	1
12	5	1	2	2	0	1	3	4	178	68	21.4619	2	5	5	2	2	2	2	2	5	4	2	1	31	4	4	4	4	4	4	4	4	4	36	4	4	4	4	4	4	4	4	4	36	4	4	4	4	4
13	5	1	2	2	0	1	2	1	179	65	20.2865	2	1	1	1	1	1	1	1	1	1	1	1	10	1	1	1	1	1	1	1	1	1	9	1	1	1	1	1	1	1	1	1	9	1	1	1	1	1
14	5	1	1	1	0	1	3	3	181	65	19.8407	2	1	1	1	1	1	1	1	4	4	4	1	19	4	4	4	4	4	4	4	4	4	36	4	4	4	4	4	4	4	4	4	36	4	4	4	4	4
15	5	1	1	2	0	3	4	5	180	63	19.4444	2	1	4	1	5	4	5	6	5	4	1	2	36	2	3	3	4	4	4	2	4	4	30	1	1	4	2	4	3	4	1	2	22	3	1	2	2	4
16	5	2	1	2	0	1	3	3	170	62	21.4533	2	1	1	1	1	1	1	1	1	1	1	1	10	4	4	4	4	4	4	4	4	4	36	4	2	2	2	2	2	2	1	4	21	2	2	2	2	2
17	5	1	2	1	0	1	3	1	170	50	17.301	1	1	1	1	1	1	1	1	1	1	1	1	10	4	4	4	4	4	4	4	4	4	36	4	4	4	4	4	4	4	4	4	36	4	4	4	4	4
18	1	1	2	2	0	1	4	5	180	70	21.6049	2	3	6	2	6	4	4	4	4	4	4	2	41	2	2	2	2	2	2	2	2	2	18	2	2	2	2	2	2	2	2	2	18	2	2	2	2	2
19	1	2	2	2	0	2	3	2	164	52	19.3337	2	2	2	4	4	1	1	1	3	4	1	1	23	4	4	4	4	4	4	4	4	4	36	4	4	4	4	4	4	4	4	4	36	4	4	4	4	4
20	5	2	1	2	1	3	3	5	160	47	18.3594	1	1	1	1	6	6	6	1	6	1	1	1	30	4	2	4	4	4	4	2	4	4	32	1	1	4	2	3	3	3	3	4	24	2	2	2	2	2
21	1	1	1	1	0	1	3	3	174	59	19.4874	2	1	1	1	6	1	1	1	6	1	1	1	20	3	3	3	3	2	3	1	3	2	23	2	1	3	2	3	2	3	2	3	21	3	2	2	2	2
22	5	1	2	1	0	4	2	3	192	85	23.0577	2	3	3	3	3	1	1	3	3	1	1	1	22	3	4	4	4	4	4	3	4	4	34	4	4	4	4	4	4	4	2	4	34	4	4	4	4	4
23	5	1	1	2	0	1	3	1	183	75	22.3954	2	2	2	2	2	2	2	2	2	2	2	1	20	4	4	4	4	4	4	4	4	4	36	4	1	4	4	4	4	4	4	4	33	1	1	1	1	1
24	5	2	2	2	0	1	3	3	168	54	19.1327	2	1	1	1	5	1	1	1	1	1	1	1	14	3	3	3	3	3	3	3	3	3	27	3	3	3	3	3	3	3	3	3	27	3	3	3	3	3
25	1	1	1	1	0	1	3	4	175	90	29.3878	4	1	1	1	1	1	1	1	1	1	1	1	10	2	2	2	2	2	2	2	2	2	18	2	2	2	2	2	2	2	2	2	18	2	2	2	2	2
26	5	2	2	1	0	2	3	3	169.5	62	21.58	2	4	4	1	1	1	1	1	1	1	1	1	16	4	4	4	3	4	4	2	4	3	32	4	4	3	3	4	2	4	2	4	30	2	4	2	4	2
27	1	1	2	2	0	3	2	3	180	75	23.1481	2	1	1	2	2	2	2	2	2	2	2	1	18	3	4	4	2	4	4	1	4	4	30	4	1	4	2	4	1	4	1	2	23	1	1	4	4	1
28	1	1	2	2	1	1	3	4	172	65	21.9713	2	4	4	2	4	4	4	4	4	4	2	2	36	2	2	2	2	2	2	2	2	2	18	2	1	4	3	3	4	4	1	1	23	2	1	1	1	1
29	1	2	2	2	0	3	3	4	160	55	21.4844	2	2	2	2	2	2	2	2	2	2	2	1	20	2	4	2	2	2	2	2	2	2	20	2	2	2	2	2	2	2	2	2	18	2	2	2	2	2
30	1	1	2	2	0	1	2	2	165	55	20.202	2	4	4	3	3	3	3	3	3	3	3	2	32	2	2	2	2	2	2	2	2	2	18	2	2	2	2	2	2	2	2	2	18	2	2	2	2	2
31	5	1	1	2	0	2	3	3	175	86	28.0816	4	5	5	5	5	5	5	5	5	5	5	2	50	2	2	2	2	2	2	2	2	2	18	2	2	2	2	2	2	2	2	2	18	2	2	2	2	2
32	5	1	1	2	0	3	2	3	180	75	23.1481	2	3	3	3	3	3	3	3	3	3	3	1	30	2	2	2	2	2	2	2	2	2	18	2	2	2	2	2	2	2	2	2	18	2	2	2	2	2
33	5	1	1	2	0	4	2	3	175	70	22.8571	2	2	2	3	2	2	2	2	2	2	2	1	21	2	2	2	2	2	2	1	2	2	17	2	2	2	2	4	2	4	2	3	23	2	2	2	2	2
34	5	2	2	2	0	2	2	2	160	68	26.5625	3	1	4	1	5	1	1	2	5	1	2	1	23	4	4	4	3	4	3	1	3	3	29	2	1	4	2	4	2	4	2	4	25	3	2	2	2	3
35	5	2	1	1	0	1	4	2	166	62	22.4996	2	3	3	3	4	3	3	3	3	3	3	1	31	2	2	4	3	2	2	2	2	2	21	2	2	2	3	3	3	3	3	3	24	3	2	3	3	2
36	5	2	2	2	0	3	1	3	163	60	22.5827	2	5	2	6	6	2	5	6	5	2	2	2	41	2	2	2	2	2	2	2	2	2	18	2	2	2	2	2	2	2	2	2	18	2	2	2	2	2
37	5	2	1	2	1	1	2	2	165	60	22.0386	2	4	4	4	4	4	4	4	4	4	4	2	40	2	2	2	2	2	2	2	2	2	18	2	2	2	2	2	2	2	2	2	18	2	2	2	2	2
38	5	1	2	2	0	1	4	2	169	60	21.0077	2	2	2	2	2	2	2	2	2	2	2	1	20	3	3	3	3	3	3	3	3	3	27	3	3	3	3	3	3	3	3	3	27	3	3	3	3	3
39	5	2	1	1	0	2	3	2	160	58	22.6562	2	2	2	2	2	2	2	2	2	2	2	1	20	3	3	3	3	3	3	3	3	3	27	3	3	3	3	3	3	3	3	3	27	3	3	3	3	3
40	5	2	1	2	0	1	3	3	164	58	21.5645	2	2	2	2	5	5	5	2	5	2	2	1	32	3	2	3	3	3	3	2	3	3	25	3	3	3	3	3	3	3	3	3	27	3	3	3	3	3
41	5	2	1	2	1	1	3	3	165	45	16.5289	1	4	4	4	3	2	2	4	4	4	2	1	33	4	4	4	4	4	4	4	4	4	36	4	4	4	4	4	4	4	4	4	36	4	4	4	4	4
42	1	1	2	2	0	1	4	4	183	92	27.4717	3	2	2	2	2	2	2	2	2	2	2	1	20	2	2	2	2	2	2	2	2	2	18	2	2	2	2	2	3	3	3	2	21	3	3	3	3	3
43	1	1	2	2	0	1	2	2	165	75	27.5482	3	1	1	1	1	1	1	1	4	1	1	1	13	3	2	2	3	1	3	2	3	3	22	2	2	2	2	2	2	2	2	4	20	4	2	2	3	2
44	1	1	2	2	0	1	2	3	180	70	21.6049	2	3	2	2	2	2	2	2	5	2	2	1	24	2	2	2	2	2	1	2	2	2	17	2	2	2	2	2	2	2	2	2	18	2	2	2	2	2
45	1	1	1	1	0	3	3	2	181	60	18.3145	1	3	5	2	5	2	2	5	2	5	2	2	33	2	2	2	2	2	2	2	2	2	18	2	2	2	2	2	2	2	2	2	18	2	2	2	2	2
46	1	1	2	1	0	1	3	3	166	50	18.1449	1	4	4	4	4	4	4	4	4	4	4	2	40	1	1	1	1	2	2	2	2	2	14	2	2	2	2	2	2	2	2	2	18	2	2	2	2	2
47	5	1	1	1	0	1	4	2	177	80	25.5354	3	1	1	1	2	2	1	1	2	3	2	1	16	3	3	3	3	4	4	3	4	3	30	2	2	4	3	4	3	3	3	3	27	3	3	4	3	3
48	5	1	1	1	0	3	3	4	170	70	24.2215	3	2	3	4	2	2	2	2	2	2	2	1	23	3	3	3	3	3	3	3	3	3	27	3	3	3	3	3	3	3	3	3	27	3	3	3	3	3
49	5	1	2	1	0	1	2	3	170	55	19.0311	2	1	1	1	4	4	4	1	4	1	1	1	22	4	4	4	4	4	4	2	4	3	33	3	1	3	3	3	3	3	1	4	24	3	3	3	3	3
50	5	1	2	2	0	3	3	3	175	43	14.0408	1	3	3	3	3	3	3	3	3	3	3	1	30	2	2	2	2	2	2	2	2	2	18	2	2	2	2	2	2	2	2	2	18	2	2	2	2	2
51	1	1	2	2	0	1	2	3	178	83	26.1962	3	4	4	4	4	4	4	4	4	4	4	2	40	2	2	2	2	2	2	2	2	2	18	2	2	2	2	2	2	2	2	2	18	2	2	2	2	2
52	1	2	1	1	0	1	3	3	161	75	28.9341	4	3	3	3	4	3	3	3	4	4	3	1	33	4	4	4	4	4	4	1	4	4	33	4	4	4	3	4	3	4	4	4	34	4	3	4	3	4
53	1	2	2	2	0	1	2	2	158	50	20.0288	2	1	1	1	1	1	1	1	4	1	1	1	13	2	4	4	4	4	4	2	4	4	32	4	1	3	3	3	3	3	3	3	26	3	3	3	3	3
54	5	1	1	1	0	1	3	4	180	85	26.2346	3	2	2	2	2	2	2	2	2	4	2	1	22	3	3	2	2	4	2	2	2	2	22	2	2	2	2	2	2	2	2	2	18	2	2	2	2	2
55	5	1	1	1	0	2	3	4	178	78	24.6181	3	3	4	3	6	4	4	4	6	4	4	2	42	2	2	2	2	2	2	2	4	4	22	4	4	4	2	2	2	2	2	2	24	2	2	2	2	2
56	5	1	1	1	0	1	3	3	175	69	22.5306	2	2	2	2	5	2	2	3	5	1	1	1	25	4	3	4	3	2	3	3	3	3	28	1	1	4	2	4	2	4	1	3	22	3	1	2	2	2
57	5	1	1	2	0	1	3	3	170	64	22.1453	2	1	1	1	1	1	1	1	1	1	1	1	10	4	4	4	4	4	4	4	4	4	36	4	4	4	4	4	4	4	4	4	36	4	4	4	2	4
58	5	2	2	1	0	2	2	2	165	62	22.7732	2	2	2	2	3	2	2	2	2	2	2	1	21	3	3	3	3	3	3	3	3	3	27	2	2	3	2	2	2	2	4	2	21	3	2	2	2	2
59	5	2	2	1	0	1	3	4	164	61.5	22.8659	2	2	5	4	5	4	4	3	4	3	2	2	36	3	3	3	2	2	3	3	3	3	25	2	2	2	3	3	3	2	2	3	22	3	2	2	2	2
60	5	1	1	1	1	4	2	5	186	60	17.343	1	4	4	4	4	4	4	4	4	4	4	2	40	1	2	1	4	1	2	4	4	2	21	1	2	2	4	4	4	2	2	2	23	2	2	3	2	1
61	5	2	2	2	0	1	3	3	163	58	21.83	2	2	4	2	2	2	2	2	2	2	2	1	22	2	2	2	2	2	2	2	2	2	18	2	2	2	2	2	2	2	2	2	18	2	2	2	2	2
62	5	1	2	1	0	1	3	2	181	56	17.0935	1	1	1	1	1	1	1	1	4	1	1	1	13	4	4	4	4	4	4	4	4	4	36	2	1	4	4	4	4	4	3	4	30	3	2	2	2	2
63	5	2	1	1	0	1	3	2	163	53	19.9481	2	2	4	2	5	4	4	2	2	2	2	1	29	4	4	4	4	4	4	4	4	4	36	2	4	4	3	3	3	3	1	3	26	3	3	3	3	3
64	1	1	2	2	0	2	2	4	179	70	21.847	2	2	2	2	2	2	2	2	3	4	5	1	26	3	3	3	3	3	3	2	3	2	25	3	2	3	2	3	3	3	3	3	25	3	3	3	2	3
65	1	2	1	1	0	1	3	3	168	67	23.7387	2	1	1	1	1	1	1	1	1	1	1	1	10	3	3	3	3	3	3	2	3	3	26	3	3	3	3	3	3	3	3	3	27	3	3	3	3	3
66	1	1	1	1	0	1	3	3	163	62	23.3355	2	2	2	2	2	2	2	2	4	2	2	1	22	4	4	4	4	2	4	4	4	4	34	4	4	4	2	4	4	4	2	4	32	4	4	4	4	4
67	1	2	2	1	0	1	3	4	165	42	15.427	1	1	1	1	5	3	3	4	3	2	1	1	24	3	4	4	4	3	3	2	4	3	30	1	1	3	2	3	2	3	1	2	18	3	2	3	2	2
68	5	2	2	2	1	1	3	5	158	85	34.049	4	6	6	1	6	6	6	6	6	6	3	2	52	4	4	4	4	4	4	2	4	3	33	2	3	3	3	4	2	4	2	4	27	3	1	2	2	2
69	5	1	1	1	0	4	3	4	178	78	24.6181	3	2	4	2	4	4	4	4	4	4	2	2	34	3	3	3	3	3	3	3	3	3	27	3	3	3	2	4	2	3	2	4	26	2	2	2	2	2
70	5	2	2	2	0	1	2	3	164	74	27.5134	3	4	5	2	6	5	5	3	3	3	4	2	40	2	3	2	2	2	2	3	2	2	20	2	1	4	3	4	2	4	3	3	26	3	2	1	2	1
71	5	2	1	2	0	4	3	3	168	70	24.8016	3	1	1	1	1	1	1	1	1	1	1	1	10	4	4	4	4	4	4	3	4	4	35	3	2	4	3	4	4	4	2	4	30	4	4	4	4	4
72	5	2	2	2	0	2	2	3	160	68	26.5625	3	1	5	1	2	1	2	4	3	4	2	1	25	4	4	4	4	3	4	2	4	4	33	2	2	4	2	3	2	4	1	4	24	3	2	4	2	1
73	5	1	1	2	0	3	3	3	165	65	23.8751	2	5	5	4	5	4	3	4	4	4	5	2	43	4	4	3	2	3	3	3	2	2	26	3	3	2	4	3	2	3	2	2	24	2	1	3	3	3
74	5	1	2	1	0	1	4	3	183	62	18.5135	2	1	1	1	1	1	1	1	1	1	1	1	10	2	2	2	2	2	2	2	2	2	18	2	2	2	2	2	2	2	2	2	18	2	2	2	2	1
75	5	1	1	1	0	2	2	3	180	60	18.5185	2	4	4	3	3	3	3	3	3	4	2	2	32	2	2	2	2	2	2	2	2	2	18	2	2	2	2	2	2	2	2	2	18	2	2	2	2	2
76	5	2	1	2	0	1	2	2	167	49	17.5697	1	3	1	2	4	2	2	3	2	1	1	1	21	4	4	4	3	4	4	2	4	4	33	2	1	3	4	4	4	4	2	3	27	4	4	4	3	2
77	5	2	1	1	0	1	3	4	160	40	15.625	1	5	3	2	4	4	2	4	4	2	2	1	32	4	4	4	3	4	4	2	4	3	32	3	1	3	4	3	3	3	2	4	26	4	4	4	4	4
78	1	2	2	2	0	1	4	3	165	108	39.6694	4	2	2	2	2	2	2	2	2	2	2	1	20	4	4	2	4	4	4	2	4	4	32	4	4	4	3	3	3	3	4	4	32	4	2	2	2	2
79	1	1	2	2	0	1	2	3	180	85	26.2346	3	4	4	4	4	4	4	4	4	4	4	2	40	3	3	3	3	3	3	3	3	3	27	2	2	3	3	3	3	3	3	3	25	3	3	3	3	3
80	1	1	2	1	0	1	3	3	182	82	24.7555	3	2	4	2	2	2	2	2	4	2	2	1	24	2	2	2	2	2	2	2	2	2	18	2	2	2	2	2	2	2	2	2	18	2	2	2	2	2
81	1	1	2	1	0	4	2	4	175	80	26.1224	3	4	4	2	5	5	5	3	5	4	2	2	39	4	4	4	4	2	2	2	2	2	26	2	2	2	2	2	2	2	2	2	18	2	2	2	2	2
82	1	1	1	1	0	3	3	3	176	75	24.2123	3	1	1	1	1	1	1	1	1	1	1	1	10	3	3	4	3	2	2	2	4	3	26	2	2	4	2	4	3	4	3	4	28	2	1	2	1	1
83	1	2	1	1	0	2	3	3	170	70	24.2215	3	2	2	2	2	2	2	2	4	2	2	1	22	3	3	3	3	3	3	3	3	2	26	2	2	4	4	4	2	2	2	2	24	3	2	2	2	2
84	1	1	1	1	0	1	2	3	174	70	23.1206	2	1	1	1	5	5	5	1	4	2	1	1	26	4	4	4	4	3	4	2	3	3	31	2	2	4	2	4	4	4	1	4	27	4	3	4	2	2
85	1	1	1	2	0	1	3	4	175	70	22.8571	2	4	4	2	4	2	2	4	4	4	2	2	32	3	3	3	2	2	2	2	3	3	23	3	3	3	2	3	3	3	4	3	27	2	2	2	2	2
86	1	1	2	2	0	1	3	4	174	69	22.7903	2	6	6	6	6	6	6	6	6	6	6	2	60	2	2	2	2	2	2	2	2	2	18	2	2	2	2	2	2	2	2	2	18	2	2	2	2	2
87	1	2	2	2	0	1	3	3	176	67	21.6296	2	4	4	4	3	3	3	1	4	6	1	1	33	4	4	4	4	4	2	1	4	4	31	4	2	4	2	4	2	4	2	3	27	3	2	2	2	2
88	1	1	2	2	1	3	2	2	175	62	20.2449	2	4	3	2	5	5	5	5	5	5	2	2	41	3	4	3	2	4	4	4	3	4	31	3	4	4	4	4	3	4	4	3	33	2	4	3	1	2
89	1	1	1	1	0	1	3	4	185	61	17.8232	1	1	3	4	4	3	3	4	4	3	1	1	30	2	2	2	2	2	2	2	2	2	18	1	1	3	2	2	2	2	3	3	19	2	2	2	2	2
90	1	2	1	1	0	1	3	3	165	60	22.0386	2	3	5	4	4	4	2	2	5	5	2	2	36	2	3	3	2	1	4	2	4	3	24	3	2	3	3	3	2	3	3	2	24	2	1	2	2	2
91	1	2	1	1	0	1	3	4	164	58	21.5645	2	1	2	1	2	2	2	4	4	2	1	1	21	4	4	4	4	4	4	4	4	4	36	4	4	3	3	3	3	3	4	4	31	4	4	2	4	2
92	1	2	2	2	0	2	3	3	167.5	57	20.3163	2	2	2	2	5	3	3	2	4	2	2	1	27	2	4	2	3	3	4	2	3	4	27	2	3	4	4	4	2	4	2	4	29	4	2	2	2	2
93	1	2	2	2	1	1	3	3	160	54	21.0938	2	5	6	3	6	4	2	5	2	6	2	2	41	3	3	3	2	3	4	3	3	3	27	2	2	4	2	3	2	3	2	2	22	3	3	2	2	2
94	1	2	1	1	1	1	3	5	163	53	19.9481	2	2	5	5	5	4	2	2	5	2	2	2	34	2	2	2	4	2	4	2	3	3	24	2	1	1	4	3	2	4	1	2	20	3	1	3	4	2
95	1	2	1	1	1	1	3	3	160	52	20.3125	2	2	4	2	5	3	3	3	2	2	2	1	28	3	3	3	2	2	3	2	2	3	23	2	1	4	3	3	2	4	1	2	22	2	2	2	2	2
96	1	2	1	1	0	2	3	4	163	50	18.8189	2	4	4	4	6	6	4	6	3	1	1	2	39	2	4	4	3	4	3	1	4	4	29	3	4	4	2	4	3	4	1	3	28	2	2	2	2	2
97	5	1	2	2	0	2	2	2	168	110	38.9739	4	2	2	4	2	2	2	2	2	2	2	1	22	2	3	3	3	3	3	3	3	3	26	2	2	3	3	3	3	3	3	3	25	3	3	3	3	3
98	5	1	2	1	1	3	3	2	175	100	32.6531	4	4	4	4	4	4	2	4	4	2	4	2	36	2	2	4	4	4	2	2	4	4	28	4	4	2	2	4	4	4	2	4	30	4	4	2	4	2
99	5	1	1	1	1	2	3	5	173	89	29.737	4	6	6	6	6	5	6	6	6	6	6	2	59	4	4	1	4	2	2	2	2	2	23	2	1	4	2	2	2	2	1	3	19	2	1	1	1	1
100	5	1	1	1	0	4	3	2	180	85	26.2346	3	1	1	1	1	1	1	1	1	1	1	1	10	4	4	4	3	4	4	2	4	3	32	3	3	4	3	4	3	3	3	2	28	3	3	3	3	3
101	5	2	1	1	1	4	3	4	167	73	26.1752	3	4	4	2	6	6	6	6	6	6	6	2	52	2	3	3	3	3	2	3	3	2	24	2	2	3	2	2	2	3	1	4	21	2	2	2	3	3
102	5	1	1	2	0	1	2	3	183	68	20.3052	2	4	4	4	4	3	3	3	1	3	3	2	32	2	2	2	2	2	2	2	2	2	18	2	2	2	1	2	1	2	2	3	17	2	2	2	2	2
103	5	1	1	1	1	1	3	3	185	65	18.992	2	4	4	2	2	2	2	2	4	4	2	1	28	3	4	4	4	4	4	4	4	4	35	2	2	2	3	3	4	4	4	2	26	4	3	4	4	4
104	5	2	1	1	0	2	3	4	165	60	22.0386	2	4	4	3	3	3	3	5	4	4	2	2	35	4	4	4	4	2	4	4	4	4	34	3	2	4	2	4	2	4	1	3	25	3	1	2	3	1
105	5	2	1	2	0	1	2	2	164	59	21.9363	2	2	2	2	2	2	2	2	2	2	2	1	20	4	4	4	4	4	4	4	4	4	36	4	1	4	2	4	2	4	1	4	26	4	1	4	4	4
106	5	2	1	2	0	1	3	4	160	55	21.4844	2	2	4	2	5	2	5	5	6	4	2	2	37	4	2	3	3	2	4	2	4	2	26	2	1	4	2	2	2	2	1	3	19	2	1	2	3	2
107	5	2	2	2	0	1	3	3	166	55	19.9594	2	5	5	5	5	5	5	5	5	5	5	2	50	3	3	3	3	3	3	3	3	3	27	3	3	3	3	3	3	3	3	3	27	1	3	3	3	3
108	5	2	1	2	0	1	2	4	171	54	18.4672	1	4	4	4	6	2	1	5	4	3	5	2	38	3	3	3	4	3	4	4	4	4	32	3	2	3	3	4	3	4	1	4	27	3	4	4	3	4
109	5	2	2	1	0	2	2	4	158	53	21.2306	2	2	4	1	3	2	4	4	4	2	1	1	27	4	4	4	4	4	4	3	4	4	35	4	4	4	3	4	2	4	3	4	32	4	3	4	4	3
110	5	2	2	2	0	1	3	2	167	49	17.5697	1	2	2	2	2	2	2	2	2	2	2	1	20	2	2	2	2	2	2	2	2	2	18	2	2	2	2	2	2	2	2	2	18	2	2	2	2	2
111	5	2	1	2	0	2	4	4	164	47	17.4747	1	2	4	4	4	4	4	6	4	4	4	2	40	2	2	2	2	2	2	2	2	2	18	2	2	2	2	2	2	2	2	4	20	2	2	2	2	2
112	1	1	1	2	0	2	3	3	178	100	31.5617	4	2	2	2	2	1	1	3	3	3	2	1	21	3	3	3	3	2	3	2	3	2	24	2	2	2	3	3	2	3	2	2	21	2	2	2	2	2
113	1	1	2	2	0	2	3	3	177	90	28.7274	4	2	4	2	3	1	1	1	5	4	2	1	25	3	3	3	3	3	3	3	3	3	27	3	3	3	3	3	3	3	3	3	27	3	3	3	3	3
114	1	1	2	1	0	2	2	3	175	80	26.1224	3	2	3	4	4	4	4	4	4	4	1	2	34	3	2	3	3	2	4	2	4	1	24	2	2	2	3	3	2	4	2	4	24	2	2	4	4	4
115	1	1	2	1	0	1	3	2	175	75	24.4898	3	1	1	1	1	1	1	1	1	1	1	1	10	2	3	3	2	3	3	1	4	3	24	4	4	4	2	3	2	4	3	2	28	2	2	2	2	2
116	1	1	1	2	0	1	2	3	179	75	23.4075	2	2	2	2	5	3	3	3	5	4	3	2	32	3	3	3	3	3	3	3	3	3	27	3	3	3	3	3	3	3	3	3	27	3	3	3	2	2
117	1	1	1	2	0	1	3	3	181	73	22.2826	2	4	4	2	3	3	3	3	5	3	2	2	32	3	3	3	3	2	3	2	2	3	24	3	2	3	2	3	2	4	3	4	26	2	1	2	2	2
118	1	1	1	1	0	3	2	2	172	71	23.9995	2	2	4	2	3	1	1	4	1	4	3	1	25	2	2	2	2	2	2	2	2	2	18	2	1	4	2	3	2	4	4	2	24	3	2	2	2	2
119	1	1	2	2	0	2	3	3	181	67	20.4511	2	4	4	1	4	1	1	1	4	4	1	1	25	4	4	4	4	4	4	4	4	4	36	4	4	4	4	4	4	4	4	4	36	4	4	4	4	4
120	1	2	1	2	0	1	4	3	161	64	24.6904	3	2	3	1	5	2	2	1	5	5	1	1	27	4	4	4	4	4	4	4	4	3	35	2	3	4	4	2	4	4	2	3	28	3	3	4	4	3
121	1	1	2	1	0	2	3	3	177	60	19.1516	2	1	1	1	6	2	2	2	6	4	1	1	26	4	4	4	4	4	4	4	4	4	36	4	4	4	4	4	4	4	4	4	36	4	4	4	4	4
122	1	2	2	2	0	1	2	3	159.4	58	22.8271	2	2	4	5	4	4	4	2	4	4	2	2	35	2	3	4	3	3	4	2	2	2	25	2	2	3	2	3	2	2	2	3	21	2	2	2	2	2
123	1	2	2	2	0	4	3	3	160	58	22.6562	2	2	4	1	5	3	1	2	5	5	3	1	31	3	3	3	3	3	3	2	2	3	25	2	3	4	2	4	4	4	2	4	29	2	3	3	2	2
124	1	2	2	2	0	1	2	2	164	58	21.5645	2	2	2	2	4	2	2	2	4	2	2	1	24	3	3	3	3	3	3	3	3	3	27	2	2	3	2	3	3	3	3	3	24	3	2	3	3	3
125	1	2	2	2	1	1	1	5	165	58	21.3039	2	3	4	4	2	3	3	4	5	5	2	2	35	3	4	4	4	4	3	3	4	3	32	3	1	2	4	3	4	3	4	4	28	3	2	3	2	3
126	1	2	1	1	0	1	2	2	165	55	20.202	2	2	3	2	2	2	2	3	2	2	2	1	22	3	3	3	3	2	2	1	3	2	22	1	1	2	2	2	2	2	3	4	19	4	3	3	2	3
127	1	2	2	1	0	1	3	2	167	52	18.6453	2	2	2	2	2	2	2	2	2	2	2	1	20	3	3	3	3	2	2	1	3	3	23	2	2	4	3	2	2	3	2	4	24	2	1	2	2	2
128	1	2	1	1	0	1	4	2	159	47	18.591	2	4	4	2	2	2	2	3	3	4	2	1	28	2	4	4	4	4	4	1	4	2	29	2	2	3	3	3	3	3	3	3	25	3	3	3	3	3
129	1	2	2	2	0	1	3	4	163	47	17.6898	1	2	2	2	3	2	2	2	2	2	2	1	21	2	3	3	2	2	2	2	3	2	21	2	1	3	3	3	2	2	2	3	21	2	2	2	1	1
130	1	2	2	1	0	1	3	3	165	47	17.2635	1	3	4	3	3	3	4	3	4	3	4	2	34	3	4	4	4	4	4	2	4	3	32	1	1	4	3	3	4	4	2	4	26	3	2	2	2	2
131	1	2	2	2	0	1	2	3	151	44	19.2974	2	2	2	4	3	2	2	4	2	3	1	1	25	3	3	3	3	3	3	3	3	2	26	3	3	4	2	4	2	3	3	4	28	3	2	3	3	3
132	1	2	2	1	0	3	3	3	162	40	15.2416	1	2	2	2	2	2	2	2	2	2	2	1	20	3	3	3	3	3	4	3	3	3	28	3	3	3	3	3	3	3	3	3	27	3	3	3	3	3
133	5	1	2	2	0	3	3	5	171	85	29.0688	4	4	4	3	6	4	4	5	5	5	2	2	42	3	2	3	3	2	3	3	4	2	25	2	2	4	2	3	4	4	1	4	26	3	1	3	2	2
134	5	2	2	2	0	1	2	4	170.5	82	28.2075	4	3	3	2	5	5	5	5	3	3	2	2	36	2	2	2	3	2	2	2	2	2	19	2	2	2	2	3	3	2	2	2	20	2	2	2	2	2
135	5	1	1	2	0	1	3	3	181	75	22.8931	2	1	1	1	5	2	2	5	5	2	2	1	26	3	3	3	3	3	3	2	4	3	27	2	3	3	2	3	3	4	2	2	24	3	2	3	2	3
136	5	1	1	1	0	1	3	4	176	73	23.5666	2	3	3	2	3	3	3	2	3	4	3	1	29	4	4	4	4	3	2	2	4	4	31	2	1	3	2	4	4	4	2	2	24	3	1	2	1	2
137	5	2	2	1	1	3	3	4	162	67.5	25.7202	3	5	5	2	4	2	2	5	2	4	2	1	33	3	3	2	2	3	3	2	2	3	23	2	2	4	2	3	2	4	3	3	25	2	1	2	2	1
138	5	2	2	2	0	2	2	2	153	60	25.6312	3	2	4	5	2	2	2	2	2	2	2	1	25	4	4	3	3	3	3	2	3	3	28	2	2	4	2	2	2	3	2	2	21	2	1	2	2	1
139	5	2	1	2	0	1	3	4	160	60	23.4375	2	1	1	2	3	3	3	4	3	3	1	1	24	3	3	3	3	3	3	3	3	3	27	3	3	3	2	2	2	2	2	2	21	3	2	4	2	2
140	5	2	1	1	0	1	3	3	168	58	20.5499	2	4	4	2	4	2	2	5	5	4	3	2	35	4	4	4	4	4	4	3	3	4	34	2	2	3	3	3	3	3	2	4	25	3	2	3	3	3
141	5	2	1	2	0	1	3	2	169	58	20.3074	2	3	4	1	3	2	2	2	3	4	3	1	27	3	3	3	3	3	3	3	3	3	27	3	3	3	3	3	3	3	3	3	27	3	3	3	3	3
142	5	2	1	2	0	3	4	5	163	53	19.9481	2	3	3	3	6	4	3	2	3	4	4	2	35	1	3	4	2	2	3	2	2	1	20	3	4	3	2	4	3	4	3	3	29	4	4	4	4	3
143	5	2	1	1	0	4	3	2	158	52	20.83	2	2	2	2	5	4	4	2	5	2	1	1	29	2	4	2	2	4	2	4	2	2	24	2	1	4	2	3	4	4	2	2	24	2	2	2	2	2
144	5	2	1	2	0	3	2	5	160	52	20.3125	2	1	1	2	2	1	1	1	2	2	1	1	14	2	4	3	2	1	2	1	2	2	19	2	1	2	2	2	2	3	1	1	16	3	2	2	2	2
145	5	2	1	2	0	1	3	3	160	48	18.75	2	2	3	2	4	4	4	4	4	4	4	2	35	4	4	4	4	4	4	4	4	4	36	2	4	3	3	3	3	3	1	3	25	3	2	2	2	2
146	5	2	1	2	0	1	3	3	156	42	17.2584	1	4	4	4	4	4	4	4	4	4	3	2	39	4	4	4	4	4	4	4	4	4	36	4	4	4	4	4	4	4	4	4	36	4	4	4	4	4
147	1	2	2	2	0	1	3	4	163	100	37.6378	4	2	4	2	2	2	2	4	4	2	2	1	26	4	4	4	4	4	4	2	4	4	34	3	1	3	2	2	2	2	1	2	18	3	1	3	1	2
148	1	2	2	1	0	2	3	3	165	94	34.5271	4	2	2	1	1	1	1	1	3	1	1	1	14	4	4	4	4	4	4	4	4	4	36	2	2	4	4	4	4	4	4	2	30	4	4	4	4	4
149	1	1	2	1	1	2	2	4	173	83	27.7323	3	4	4	4	4	3	3	4	4	4	3	2	37	2	3	2	2	2	2	2	1	2	18	1	1	2	2	3	2	2	2	2	17	2	1	2	1	1
150	1	2	1	1	0	1	2	2	173	80	26.7299	3	3	2	1	2	2	2	4	1	3	1	1	21	4	4	4	4	2	4	2	4	4	32	3	3	4	3	4	2	4	4	2	29	4	4	4	4	4
151	1	1	1	1	0	2	4	4	181	74	22.5878	2	2	2	2	2	2	2	2	2	2	2	1	20	2	2	2	2	2	2	2	2	2	18	2	2	2	2	2	2	2	3	3	20	3	3	3	3	3
152	1	2	2	2	0	1	2	4	171	70	23.939	2	3	1	1	6	2	2	5	5	5	2	1	32	4	4	4	4	4	4	4	4	4	36	2	1	3	4	4	4	4	2	3	27	4	4	3	4	2
153	1	2	2	2	0	1	2	4	156	67	27.5312	3	2	2	2	2	2	2	2	2	2	2	1	20	2	3	3	2	3	2	1	2	2	20	2	2	3	2	3	2	3	2	2	21	2	2	2	2	2
154	1	2	2	1	0	1	3	3	168	67	23.7387	2	2	2	2	4	2	2	2	2	2	2	1	22	2	3	4	4	3	4	3	4	1	28	3	1	4	2	4	3	3	3	3	26	3	3	3	3	3
155	1	2	2	2	1	1	2	4	162	65	24.7676	3	4	4	4	3	3	3	4	5	5	2	2	37	3	3	3	4	4	3	2	2	3	27	3	2	4	2	4	2	4	2	4	27	3	1	4	2	2
156	1	2	1	1	0	1	3	3	162	65	24.7676	3	2	2	2	2	2	2	2	2	2	2	1	20	4	4	4	4	4	4	1	4	4	33	2	2	2	2	2	2	2	2	2	18	2	1	2	2	2
157	1	1	1	1	0	1	4	1	175	65	21.2245	2	6	6	6	1	1	1	1	1	1	1	1	25	4	4	4	4	4	4	4	4	4	36	4	4	4	4	4	4	4	4	4	36	4	4	4	4	4
158	1	2	1	1	0	1	3	4	172	64	21.6333	2	3	3	2	2	2	2	2	4	3	2	1	25	4	4	4	4	3	3	2	3	3	30	3	2	3	3	3	3	3	2	4	26	2	2	2	2	2
159	1	1	1	1	0	1	3	4	180	64	19.7531	2	1	1	1	4	2	2	2	4	2	1	1	20	2	3	3	3	2	3	2	3	3	24	1	1	3	2	3	2	2	1	3	18	2	1	3	2	2
160	1	1	2	1	0	2	2	3	182	62	18.7175	2	2	2	2	2	2	2	2	4	4	2	1	24	3	4	3	3	3	3	2	3	3	27	2	2	4	2	4	3	4	3	3	27	3	2	3	2	2
161	1	2	2	2	0	2	2	4	171	60	20.5191	2	4	4	4	4	4	4	2	2	2	2	1	32	2	2	2	2	4	2	2	2	4	22	4	4	4	4	4	2	4	2	4	32	2	2	2	2	4
162	1	2	1	2	0	1	2	3	173	60	20.0474	2	4	4	2	2	2	2	2	2	2	2	1	24	4	4	4	4	4	4	4	4	4	36	4	4	4	4	4	4	4	2	4	34	2	4	4	4	4
163	1	2	2	2	0	1	2	4	156	57	23.4221	2	4	4	3	5	5	5	3	3	5	2	2	39	3	3	2	2	2	2	2	2	2	20	2	2	3	3	3	3	3	3	3	25	2	2	2	2	2
164	1	2	1	2	0	1	3	3	166	57	20.6852	2	2	2	2	5	2	2	3	3	2	2	1	25	3	3	4	4	4	4	2	4	3	31	2	2	2	3	3	4	2	2	3	23	2	3	3	3	3
165	1	2	2	2	0	2	3	4	167	53	19.0039	2	1	3	1	4	3	3	4	3	4	2	1	28	3	3	2	2	2	2	2	3	2	21	2	2	1	2	2	2	2	2	2	17	3	2	2	2	2
166	1	2	1	2	0	1	4	4	155	50	20.8117	2	3	3	1	3	1	1	1	4	2	1	1	20	4	4	4	4	4	4	4	4	4	36	2	1	3	3	3	3	3	3	4	25	2	2	2	3	2
167	1	2	1	2	0	2	2	5	165	50	18.3655	1	2	2	2	2	2	2	2	2	2	2	1	20	4	4	4	4	4	4	4	4	4	36	4	4	4	4	4	4	4	4	4	36	4	4	4	4	4
168	1	2	2	2	0	1	3	3	158	49	19.6283	2	2	2	2	4	2	2	4	2	2	2	1	24	2	2	2	2	2	2	2	2	2	18	2	2	2	2	2	1	2	4	3	20	2	1	2	2	2
169	1	2	2	2	0	1	2	4	162	44	16.7657	1	1	1	2	2	2	2	4	3	2	2	1	21	4	4	4	4	3	4	1	3	2	29	2	2	2	2	2	3	2	2	2	19	3	2	3	2	2
170	1	1	1	1	0	1	1	5	210	150	34.0136	4	6	6	6	6	6	6	6	6	6	6	2	60	1	1	1	1	1	1	1	1	1	9	1	1	1	1	1	1	1	1	1	9	1	1	1	1	1
171	5	1	1	1	0	2	3	2	195	120	31.5582	4	2	2	2	2	2	2	2	2	2	2	1	20	3	3	3	3	3	3	3	3	3	27	3	3	3	3	3	3	3	3	3	27	3	3	3	3	3
172	5	1	1	1	0	1	3	4	182	109.5	33.0576	4	4	4	1	4	5	5	5	5	5	4	2	42	4	4	4	4	4	4	4	4	4	36	4	4	4	4	4	4	4	1	4	33	1	4	4	1	4
173	5	1	2	1	0	2	3	3	187	90	25.7371	3	4	4	4	4	4	4	4	4	4	4	2	40	2	2	2	2	2	2	2	2	2	18	2	2	2	2	2	2	2	2	3	19	2	2	2	2	2
174	5	1	1	1	1	2	3	4	191	90	24.6704	3	4	5	2	4	2	2	5	5	5	1	2	35	3	4	3	4	4	3	4	2	3	30	2	1	4	2	4	2	4	1	4	24	2	1	3	3	1
175	5	1	2	2	0	2	2	5	177.5	87	27.6136	3	2	2	2	2	2	2	2	2	2	2	1	20	2	2	2	2	2	2	2	2	2	18	2	3	3	3	3	3	3	3	3	26	3	3	3	3	3
176	5	2	2	2	1	1	2	4	162	85	32.3884	4	4	4	2	2	2	2	4	4	5	2	1	31	4	4	4	3	3	4	3	3	3	31	4	4	3	2	4	2	2	2	4	27	2	2	3	2	2
177	5	1	2	2	0	2	3	4	183	85	25.3815	3	4	4	4	4	4	4	2	2	2	2	2	32	4	4	4	4	2	4	2	4	4	32	2	2	2	2	2	2	2	2	2	18	2	2	2	2	2
178	5	1	1	1	0	1	4	1	172	75	25.3515	3	1	1	1	1	1	1	1	1	1	1	1	10	2	2	2	2	2	2	2	2	2	18	2	2	2	2	2	2	2	2	2	18	2	2	2	2	2
179	5	1	1	2	0	1	2	2	180	75	23.1481	2	4	4	4	6	4	4	4	3	3	3	2	39	2	2	2	2	2	2	2	2	2	18	2	2	2	2	2	2	2	2	2	18	2	2	2	2	2
180	5	2	1	2	0	1	3	2	180	75	23.1481	2	4	4	2	4	2	2	2	5	3	2	1	30	4	4	4	3	3	3	2	3	3	29	3	2	3	3	3	3	3	3	4	27	4	2	3	3	3
181	5	1	2	2	0	1	3	1	188.5	69.5	19.5597	2	1	1	1	1	1	1	1	1	1	1	1	10	4	4	4	4	4	4	1	4	4	33	3	1	4	4	4	4	4	4	4	32	4	4	4	4	4
182	5	1	2	2	0	1	2	2	182	69	20.8308	2	2	3	3	2	2	2	2	4	3	2	1	25	2	2	3	2	2	3	2	3	3	22	3	2	3	2	3	3	2	1	3	22	2	2	2	1	2
183	5	2	1	2	0	1	3	5	161	68	26.2336	3	2	4	2	3	3	3	4	4	3	2	1	30	4	4	4	2	2	4	2	2	2	26	1	1	2	2	3	4	3	1	3	20	4	1	3	3	3
184	5	2	2	2	1	3	3	4	158	65	26.0375	3	2	4	4	3	3	3	3	4	3	2	1	31	3	3	2	4	4	4	3	4	4	31	2	2	4	3	4	2	4	4	4	29	3	3	2	2	3
185	5	2	1	2	0	1	3	4	169	65	22.7583	2	4	4	4	4	4	4	4	4	4	3	2	39	3	2	3	3	2	4	2	3	2	24	2	1	3	2	2	2	2	2	2	18	3	1	2	2	2
186	5	1	2	2	0	4	2	4	172	65	21.9713	2	4	4	2	5	2	2	2	5	2	2	1	30	2	3	3	3	3	4	3	3	3	27	2	2	4	3	3	2	4	1	2	23	2	3	2	2	3
187	5	2	2	2	0	2	3	3	167	63	22.5896	2	3	4	3	3	2	2	3	2	3	2	1	27	2	3	3	3	2	2	2	2	3	22	2	2	3	3	3	3	3	2	2	23	2	2	2	1	2
188	5	1	2	2	0	1	3	5	175	63	20.5714	2	4	3	3	3	3	3	3	4	3	2	1	31	3	4	4	4	4	4	4	4	4	35	4	4	4	2	4	4	4	4	1	31	4	4	4	4	4
189	5	2	1	1	0	1	3	4	162	62	23.6244	2	3	4	2	5	2	2	4	5	5	3	2	35	3	2	4	2	2	3	2	3	4	25	2	1	2	2	3	2	3	2	3	20	3	1	2	3	2
190	5	1	2	1	1	1	3	3	171	60	20.5191	2	2	2	2	2	2	2	2	2	2	2	1	20	3	3	3	3	3	3	2	3	3	26	2	2	3	2	2	3	3	1	4	22	3	2	3	3	2
191	5	2	2	2	1	2	3	4	175	60	19.5918	2	2	5	4	2	2	4	4	2	6	3	2	34	4	4	4	4	4	4	4	4	4	36	1	1	2	4	2	4	4	2	3	23	2	2	2	2	2
192	5	2	2	2	0	3	2	3	163	58	21.83	2	4	2	2	2	2	2	2	2	4	2	1	24	3	3	3	3	3	3	1	3	2	24	2	2	4	3	3	2	3	2	4	25	3	1	2	2	3
193	5	2	1	1	0	1	4	3	161	56	21.6041	2	2	2	2	2	2	1	2	2	2	1	1	18	4	4	4	4	2	4	2	3	2	29	2	3	3	2	3	3	3	3	4	26	3	1	2	2	2
194	5	1	1	1	1	2	3	3	170	56	19.3772	2	4	3	2	3	2	2	2	2	5	1	1	26	3	4	4	3	2	3	2	3	3	27	2	3	2	3	3	2	4	3	3	25	3	2	3	3	3
195	5	2	2	2	0	2	3	3	160	55	21.4844	2	4	3	4	4	4	4	3	3	3	3	2	35	3	3	3	3	3	3	3	3	3	27	3	2	4	3	4	3	4	2	3	28	3	3	3	3	3
196	5	2	1	2	0	1	3	3	160	55	21.4844	2	2	1	1	1	1	1	1	5	5	1	1	19	4	4	4	4	4	4	2	4	4	34	4	4	4	2	4	4	4	4	4	34	4	4	4	4	4
197	5	2	2	2	0	2	3	5	152	54	23.3726	2	4	4	4	5	4	4	5	3	4	2	2	39	3	3	3	3	3	3	2	3	2	25	2	3	3	2	3	3	3	2	4	25	2	1	2	2	2
198	5	2	1	2	0	1	2	3	161	54	20.8325	2	3	3	3	3	2	2	2	3	4	2	1	27	4	4	4	4	4	4	1	4	4	33	3	3	4	2	3	2	2	3	2	24	3	4	4	4	2
199	5	1	2	2	0	1	2	4	161	54	20.8325	2	2	3	3	5	5	4	4	4	4	4	2	38	2	3	2	2	2	4	2	3	3	23	4	2	4	2	4	2	4	2	3	27	2	2	3	3	3
200	5	2	2	2	0	1	2	3	162	54	20.5761	2	2	2	2	2	4	4	4	4	2	1	1	27	4	4	4	3	2	3	3	3	2	28	3	3	4	2	4	2	3	2	4	27	3	2	2	2	2
201	5	2	1	2	0	1	3	2	166	54	19.5965	2	1	1	1	1	1	1	1	1	1	1	1	10	4	4	4	4	4	4	3	4	2	33	4	4	4	4	4	4	4	4	4	36	4	4	4	4	4
202	5	2	1	1	1	2	4	4	170	52	17.9931	1	3	3	4	4	3	2	4	3	3	3	1	32	4	4	4	4	4	4	4	4	4	36	4	4	4	4	4	4	4	4	4	36	4	4	4	4	4
203	5	2	1	1	0	1	2	3	153	47	20.0777	2	4	4	2	6	4	4	6	6	4	1	2	41	2	2	2	2	2	2	1	2	2	17	2	2	2	2	2	2	2	2	2	18	2	2	2	2	2
204	5	2	1	2	1	3	4	3	160	46	17.9688	1	2	5	4	6	2	2	6	2	2	2	1	33	3	3	3	3	3	3	3	3	3	27	3	2	3	2	2	2	3	2	2	21	3	2	3	3	3
205	5	2	2	1	0	3	3	3	153	45	19.2234	2	2	2	2	6	4	4	4	4	3	2	1	33	3	2	2	4	2	3	2	2	2	22	4	4	2	1	4	4	4	4	3	30	2	2	2	2	2
206	5	2	2	2	0	1	3	4	153	45	19.2234	2	2	2	2	4	2	2	2	4	4	2	1	26	3	3	3	3	2	2	2	3	4	25	3	2	4	2	2	2	4	2	4	25	4	2	3	3	2
207	5	2	2	2	0	1	2	3	158	45	18.026	1	1	1	4	5	5	5	3	5	2	2	1	33	4	4	4	4	4	4	4	4	4	36	4	4	4	3	2	2	4	1	2	26	4	4	4	4	4
208	5	2	2	1	1	3	3	3	160	45	17.5781	1	5	5	3	3	3	3	4	3	4	3	2	36	3	3	3	3	3	3	3	3	3	27	1	1	4	2	3	1	4	1	3	20	3	2	2	2	1
209	5	2	2	2	0	3	2	4	167	45	16.1354	1	2	2	2	3	2	2	2	3	3	3	1	24	3	3	3	3	3	3	1	3	3	25	2	2	3	3	3	3	3	2	3	24	3	3	3	2	2
210	1	1	2	2	0	1	2	3	177	105	33.5153	4	2	3	2	4	2	2	4	3	3	2	1	27	4	4	4	4	3	3	2	3	3	30	2	2	3	2	4	3	4	2	3	25	3	2	3	2	2
211	1	1	1	1	0	1	3	3	181	94	28.6927	4	2	4	2	2	2	2	2	5	5	2	1	28	3	3	3	3	3	3	3	3	3	27	3	3	3	3	3	3	3	2	3	26	3	3	3	3	3
212	1	1	2	2	1	3	2	3	185	90	26.2966	3	4	2	4	3	3	3	4	3	3	3	2	32	3	3	3	3	2	2	2	2	2	22	2	2	4	2	3	2	3	2	3	23	2	2	2	2	2
213	1	2	1	2	0	2	3	3	159	89	35.2043	4	4	3	2	4	5	5	3	2	2	3	1	33	3	3	2	2	4	2	2	2	3	23	2	3	4	2	4	3	4	2	3	27	3	2	2	3	2
214	1	1	1	2	1	1	3	4	175	85	27.7551	3	5	4	4	5	5	3	5	5	5	5	2	46	3	3	3	3	2	3	2	3	2	24	3	4	4	3	3	2	4	3	3	29	3	1	4	1	2
215	1	1	2	2	0	2	2	4	190	85	23.5457	2	3	3	2	2	2	2	2	3	3	2	1	24	3	3	3	2	4	4	2	2	4	27	2	1	2	2	2	2	2	2	2	17	2	2	2	2	2
216	1	1	1	1	0	1	3	4	181	83	25.335	3	2	2	2	2	2	2	2	2	2	2	1	20	3	3	3	3	3	3	3	3	3	27	3	3	3	3	3	3	3	3	3	27	3	3	3	3	3
217	1	1	2	2	0	1	3	4	180	77	23.7654	2	4	3	3	5	2	3	4	4	4	3	2	35	3	3	3	3	3	3	3	3	3	27	2	2	2	2	2	2	2	2	2	18	2	2	2	2	2
218	1	1	1	2	1	1	3	2	175	75	24.4898	3	3	4	1	3	1	1	1	1	1	1	1	17	4	4	4	3	3	3	2	2	4	29	3	2	4	2	3	2	3	2	2	23	3	2	3	3	3
219	1	2	1	1	0	3	2	5	170	70	24.2215	3	5	5	5	5	5	5	5	5	5	5	2	50	4	4	4	4	4	4	4	4	4	36	4	4	4	4	4	4	4	4	4	36	4	4	4	4	4
220	1	2	2	2	0	1	3	3	170	65	22.4913	2	2	4	2	4	2	2	2	4	4	2	1	28	2	2	4	4	4	4	1	3	2	26	2	1	4	2	3	2	4	2	2	22	3	3	3	3	3
221	1	2	1	1	0	1	3	4	173	65	21.7181	2	2	5	4	5	4	4	5	5	5	2	2	41	3	3	3	3	2	3	2	3	3	25	2	2	3	2	3	2	3	2	3	22	3	2	3	2	3
222	1	2	2	1	0	1	4	5	167	62	22.231	2	3	5	3	5	3	4	5	5	5	5	2	43	3	4	3	3	2	4	3	4	3	29	1	1	3	2	2	2	3	1	3	18	2	1	2	1	2
223	1	2	2	1	0	3	3	3	168	61	21.6128	2	4	4	4	3	3	3	3	4	4	3	2	35	2	2	3	3	2	2	2	2	2	20	2	2	4	3	3	2	3	3	3	25	2	2	2	2	2
224	1	2	1	1	0	1	3	5	163	60	22.5827	2	1	1	1	5	1	1	5	6	3	1	1	25	4	4	4	4	4	4	2	4	4	34	2	2	4	2	4	2	4	1	2	23	2	2	2	2	2
225	1	2	1	2	1	2	3	5	168	60	21.2585	2	2	3	2	5	3	3	5	5	5	2	2	35	3	3	4	4	2	4	2	3	3	28	2	1	4	2	4	4	4	4	4	29	2	2	2	2	2
226	1	1	1	1	1	2	3	4	175	60	19.5918	2	3	4	2	3	2	2	4	5	4	2	1	31	4	4	4	4	4	4	2	3	3	32	3	2	3	3	3	3	4	2	3	26	4	2	3	3	3
227	1	1	2	1	0	1	2	3	168.5	58	20.4281	2	5	2	2	4	2	2	2	2	5	2	1	28	2	2	2	2	2	2	2	2	2	18	2	2	2	2	2	2	2	2	3	19	2	2	2	2	2
228	1	2	2	1	0	2	4	4	167.5	57	20.3163	2	1	2	2	2	1	1	2	5	4	2	1	22	4	4	4	4	4	4	1	4	4	33	2	2	4	3	4	3	4	2	1	25	4	1	3	3	3
229	1	2	2	2	0	1	2	3	158	56	22.4323	2	1	1	3	4	3	3	3	4	1	1	1	24	4	4	4	4	4	4	3	4	4	35	4	4	4	2	4	4	4	2	2	30	4	4	4	2	4
230	1	2	2	2	1	1	2	3	171	56	19.1512	2	4	4	4	4	2	2	4	4	5	4	2	37	2	2	2	2	3	3	2	3	2	21	2	2	2	2	2	2	2	1	2	17	3	2	2	2	2
231	1	2	1	1	0	1	3	3	163.5	55	20.5744	2	3	4	3	4	2	2	3	2	3	2	1	28	2	3	3	2	2	2	2	2	3	21	2	1	2	3	2	3	2	1	2	18	2	2	2	3	2
232	1	2	2	1	0	1	3	3	165	55	20.202	2	4	4	3	3	2	2	3	4	4	1	1	30	4	4	4	3	3	4	1	4	4	31	2	2	4	2	4	2	4	3	3	26	2	1	2	1	1
233	1	2	2	2	0	3	3	3	170	55	19.0311	2	4	4	4	5	4	4	4	4	4	3	2	40	3	3	3	3	3	3	3	3	3	27	2	2	3	4	3	3	3	2	3	25	3	2	2	2	2
234	1	1	2	2	0	2	3	4	175	55	17.9592	1	4	3	3	4	3	3	3	4	4	2	2	33	3	3	3	3	3	3	3	3	3	27	3	2	3	2	2	2	3	2	3	22	3	2	1	2	1
235	1	2	1	2	0	3	3	4	163	54	20.3244	2	2	4	1	4	2	2	2	2	2	3	1	24	4	4	3	3	3	2	2	2	3	26	4	2	3	2	3	2	3	2	3	24	2	2	2	1	2
236	1	2	2	2	0	1	2	4	166	54	19.5965	2	2	2	2	5	3	3	5	5	5	1	1	33	4	4	2	2	4	2	2	2	2	24	2	2	4	2	2	1	2	1	4	20	1	1	2	1	1
237	1	2	2	2	0	3	3	3	166	53	19.2336	2	4	4	4	5	4	4	2	4	4	2	2	37	3	3	2	2	2	2	2	3	2	21	2	2	3	2	2	2	2	2	2	19	2	2	3	2	2
238	1	2	1	1	0	1	3	4	170	53	18.3391	1	2	3	2	5	3	3	2	4	4	2	1	30	3	4	4	4	3	3	2	4	3	30	2	2	3	2	2	2	2	1	2	18	2	2	2	2	2
239	1	2	2	2	0	1	2	2	164	52	19.3337	2	2	4	5	5	2	4	5	5	5	1	2	38	4	4	4	3	4	4	2	4	3	32	1	1	4	3	4	4	3	3	4	27	3	2	3	2	2
240	1	2	1	1	0	1	3	3	165	52	19.1001	2	3	5	2	4	2	2	3	5	4	4	2	34	4	4	4	4	4	4	4	4	3	35	4	4	4	2	4	2	2	3	4	29	4	2	2	3	3
241	1	2	2	2	0	1	2	4	161	50	19.2894	2	4	4	2	2	2	2	4	6	2	2	1	30	3	2	4	3	2	4	1	3	2	24	2	1	2	3	2	2	1	2	2	17	2	1	2	2	2
242	1	2	1	2	0	1	3	3	164	50	18.5901	2	3	3	3	1	1	1	1	4	4	1	1	22	3	4	4	4	4	4	2	4	4	33	4	2	4	4	4	3	4	2	4	31	4	4	4	4	4
243	1	2	1	2	0	1	3	2	165	50	18.3655	1	2	2	2	4	2	2	3	2	2	2	1	23	3	3	3	3	3	3	1	3	3	25	3	1	3	3	3	3	3	1	3	23	3	2	3	3	3
244	1	2	1	1	0	3	2	4	166	50	18.1449	1	2	2	2	3	2	2	2	4	4	2	1	25	4	4	4	4	2	2	1	4	4	29	3	1	4	2	4	2	4	2	2	24	3	2	3	3	3
245	1	2	2	2	0	1	3	4	162	48	18.2899	1	2	2	2	2	2	2	2	2	3	2	1	21	3	3	3	3	2	2	1	3	2	22	2	2	3	2	3	2	2	2	3	21	2	2	2	2	2
246	1	2	1	1	0	1	4	4	158	46	18.4265	1	1	4	2	4	2	2	2	4	5	3	1	29	3	4	4	3	3	3	3	3	3	29	3	1	2	2	4	4	3	4	4	27	3	2	2	2	2
247	5	1	1	1	0	3	3	5	172	103	34.8161	4	3	6	3	5	6	6	6	4	3	2	2	44	3	3	3	3	2	2	3	2	2	23	3	2	4	2	4	3	3	4	2	27	4	2	2	2	2
248	5	2	2	2	0	1	3	3	174	98	32.3689	4	2	4	2	2	2	2	2	2	2	2	1	22	3	3	3	3	3	3	3	3	2	26	2	2	4	2	4	4	4	1	2	25	3	1	3	2	3
249	5	2	1	1	0	1	3	5	163	94	35.3796	4	4	2	2	6	2	2	6	2	4	2	1	32	4	4	4	4	4	3	1	3	3	30	1	1	2	3	1	2	3	1	2	16	3	1	2	1	2
250	5	2	1	2	0	1	2	5	165	90	33.0579	4	4	4	4	4	4	4	4	4	4	4	2	40	3	3	3	3	3	3	3	3	3	27	2	2	4	2	2	2	4	2	4	24	4	1	2	2	2
251	5	1	1	2	0	1	3	4	181	83	25.335	3	3	4	2	4	2	2	5	4	2	2	1	30	4	3	4	3	3	4	2	4	3	30	3	2	4	3	3	3	3	3	4	28	4	3	4	4	4
252	5	1	1	2	1	1	3	2	188	80	22.6347	2	3	3	3	1	1	1	1	6	5	3	1	27	3	3	2	3	3	3	3	3	3	26	3	3	4	4	4	4	4	4	3	33	3	4	4	4	3
253	5	1	1	2	0	2	2	2	186	78	22.546	2	2	4	2	2	2	2	2	5	4	2	1	27	4	3	3	3	3	3	4	3	4	30	1	1	2	4	4	4	3	2	3	24	3	2	4	2	4
254	5	2	1	2	0	1	2	2	165	75	27.5482	3	4	3	4	3	3	3	4	4	3	3	2	34	2	3	3	3	2	2	2	2	2	21	2	2	3	2	3	2	2	2	3	21	3	2	3	3	3
255	5	2	1	2	0	1	3	4	170	75	25.9516	3	3	3	3	3	3	3	3	3	3	3	1	30	3	3	3	3	3	3	3	3	3	27	3	3	3	3	3	3	3	3	3	27	3	3	3	3	3
256	5	2	2	1	0	1	2	4	171	75	25.6489	3	2	4	1	3	3	3	5	4	4	3	1	32	4	3	3	3	2	4	2	2	2	25	2	3	4	3	4	3	4	3	3	29	2	1	3	2	3
257	5	1	2	1	0	2	3	4	180	75	23.1481	2	4	4	4	3	4	3	4	4	3	4	2	37	3	3	3	2	3	2	2	3	3	24	3	2	3	2	3	2	3	2	3	23	3	2	2	3	2
258	5	1	2	1	0	2	3	3	171	72	24.623	3	2	2	2	2	2	2	2	2	2	2	1	20	4	3	3	4	3	3	3	3	3	29	3	2	4	3	4	2	4	3	3	28	2	3	3	2	2
259	5	2	2	2	0	2	2	4	165	70	25.7117	3	5	5	3	4	2	3	4	4	5	4	2	39	3	4	3	3	3	3	2	3	2	26	2	2	4	2	3	2	4	1	3	23	4	2	3	3	3
260	5	2	2	2	1	1	2	4	166	70	25.4028	3	3	3	3	4	3	3	3	3	3	3	1	31	2	3	3	3	3	2	2	3	3	24	3	3	3	3	3	3	2	3	2	25	3	3	2	2	3
261	5	1	1	2	1	2	3	3	177	70	22.3435	2	4	4	2	2	2	2	2	4	4	3	1	29	4	4	4	3	2	3	2	4	3	29	1	1	4	2	3	2	4	2	2	21	2	1	2	2	2
262	5	1	2	1	1	1	2	3	168	69	24.4473	3	5	5	5	2	2	2	2	4	2	2	1	31	3	3	4	3	3	3	2	2	4	27	2	2	3	2	3	2	2	1	1	18	3	2	2	1	2
263	5	2	2	2	1	1	2	4	179	67	20.9107	2	5	5	5	3	3	5	2	6	5	4	2	43	3	3	2	2	3	3	2	2	3	23	2	2	3	3	3	2	3	2	3	23	3	2	3	3	3
264	5	1	2	2	0	1	3	4	170	63	21.7993	2	2	2	2	5	4	3	5	4	4	2	2	33	3	3	3	3	3	3	2	3	3	26	2	1	4	2	2	2	4	2	2	21	2	1	3	2	2
265	5	2	2	2	0	1	2	3	160	60	23.4375	2	2	4	4	3	3	3	3	4	5	2	1	33	3	3	3	3	3	3	2	3	3	26	2	3	3	3	3	2	3	2	3	24	3	2	3	2	3
266	5	2	2	2	0	4	2	3	160	60	23.4375	2	2	2	2	2	2	2	5	5	5	2	1	29	3	3	3	3	1	4	2	3	2	24	4	4	4	4	4	2	4	2	4	32	4	4	3	2	2
267	5	2	2	2	1	1	2	4	161	60	23.1473	2	3	2	1	4	2	2	2	5	3	2	1	26	3	3	3	3	3	3	3	3	3	27	2	2	4	2	3	3	3	2	3	24	3	2	2	2	2
268	5	2	1	1	0	1	3	4	170	60	20.7612	2	3	4	4	4	3	3	4	4	5	3	2	37	2	2	3	3	3	3	3	3	3	25	3	3	3	3	3	3	3	3	3	27	3	3	3	3	3
269	5	2	2	2	1	3	4	5	163	59.5	22.3945	2	3	3	1	1	1	4	4	1	6	4	1	28	2	4	2	3	3	3	2	2	3	24	4	4	4	2	4	2	4	4	1	29	4	4	4	2	4
270	5	2	1	2	0	3	3	2	172	59	19.9432	2	5	5	5	2	2	2	2	4	5	2	2	34	2	3	4	3	3	2	3	3	3	26	3	2	2	3	3	2	3	2	4	24	3	3	3	3	3
271	5	1	1	1	0	1	2	4	173	57	19.0451	2	2	3	5	5	4	4	4	4	5	2	2	38	3	2	3	2	2	3	2	3	3	23	1	1	3	2	3	4	3	1	4	22	2	1	2	2	1
272	5	2	1	1	0	1	3	5	152	56	24.2382	3	3	3	1	2	2	2	2	5	5	2	1	27	4	4	4	4	2	4	3	4	4	33	4	4	3	3	3	3	3	3	3	29	3	3	3	3	3
273	5	2	2	1	0	1	3	3	164	56	20.8209	2	2	4	2	4	2	2	2	5	2	2	1	27	2	3	4	4	4	4	2	3	3	29	2	2	4	3	3	3	4	3	4	28	3	3	2	2	3
274	5	2	2	2	0	2	4	5	158	55	22.0317	2	5	5	3	5	4	4	4	3	5	2	2	40	2	2	3	3	4	3	4	4	3	28	2	2	4	2	4	2	4	2	3	25	3	2	2	1	2
275	5	2	2	2	0	3	3	3	160	55	21.4844	2	3	3	3	5	3	3	5	4	4	2	2	35	3	3	3	2	2	3	2	3	3	24	2	2	4	2	4	2	3	2	3	24	2	1	2	2	2
276	5	2	1	1	0	4	4	3	163	54	20.3244	2	2	5	1	5	2	2	2	5	5	2	1	31	3	3	3	3	3	3	3	3	3	27	3	2	2	3	3	2	2	2	2	21	2	2	2	2	2
277	5	2	1	1	0	1	3	3	164	54	20.0773	2	2	4	4	2	2	2	3	2	3	2	1	26	3	3	3	4	3	3	1	3	3	26	2	2	3	2	3	1	3	3	3	22	2	2	3	4	2
278	5	2	2	1	0	1	3	3	169	54	18.9069	2	2	1	1	1	1	1	1	2	2	1	1	13	4	4	4	4	4	4	4	4	4	36	2	1	3	3	4	4	4	3	4	28	4	2	3	4	2
279	5	2	1	2	0	1	3	3	163	53	19.9481	2	5	5	5	5	5	5	5	5	5	2	2	47	4	3	4	4	3	4	2	4	4	32	2	2	4	3	3	2	4	2	3	25	2	1	2	3	2
280	5	2	2	2	0	2	2	4	160	50	19.5312	2	4	4	2	4	3	3	4	4	4	4	2	36	4	4	4	4	4	4	2	4	2	32	2	2	4	2	4	2	4	2	2	24	2	2	2	4	4
281	5	2	2	1	0	3	3	4	162	50	19.052	2	5	4	4	6	4	3	4	4	3	2	2	39	4	4	3	2	3	3	2	3	3	27	1	1	3	2	3	1	2	2	3	18	2	2	2	2	2
282	5	2	2	2	0	1	3	3	164	50	18.5901	2	3	3	2	4	2	2	2	2	5	2	1	27	4	4	4	3	4	3	3	4	3	32	2	2	4	4	4	4	4	3	4	31	3	2	3	3	2
283	5	2	2	2	0	2	2	3	164	50	18.5901	2	2	2	2	5	3	3	3	6	5	3	2	34	3	3	3	2	3	3	3	3	1	24	2	3	1	2	3	3	3	2	2	21	2	1	2	2	3
284	5	1	1	1	0	2	3	3	166	49	17.782	1	4	4	3	5	3	3	4	3	3	3	2	35	2	3	2	2	2	2	2	2	2	19	2	1	4	1	3	1	3	1	2	18	3	2	2	2	2
285	5	2	2	2	0	1	2	5	151	47	20.6131	2	2	2	2	2	2	2	5	5	5	2	1	29	4	4	4	4	3	3	4	4	1	31	1	1	4	4	4	4	4	1	3	26	4	4	4	2	4
286	5	2	1	1	0	3	2	4	158	47	18.8271	2	2	2	2	6	2	2	4	2	2	2	1	26	3	3	3	3	2	2	2	3	2	23	3	3	3	2	2	2	2	3	2	22	3	1	2	1	2
287	5	2	1	1	1	1	3	3	161	47	18.132	1	5	4	4	6	5	5	4	4	4	3	2	44	4	4	4	4	4	4	2	4	4	34	4	2	2	2	4	4	4	1	2	25	2	1	4	2	4
288	5	2	2	2	0	2	3	4	168	45	15.9439	1	2	2	3	1	1	1	1	2	4	2	1	19	4	4	4	4	3	4	3	3	3	32	2	2	4	3	4	3	3	2	3	26	2	2	4	3	2
289	5	2	1	2	0	3	3	3	169	43	15.0555	1	5	2	2	4	2	3	2	3	4	2	1	29	2	2	2	2	2	2	1	2	2	17	2	3	1	2	4	2	3	2	2	21	2	2	2	2	2
290	1	1	2	2	0	1	2	2	185	120	35.0621	4	2	2	2	2	2	2	2	4	2	2	1	22	4	4	4	4	4	4	4	4	4	36	1	1	4	2	4	4	4	1	3	24	3	1	4	1	4
291	1	1	1	1	0	3	2	4	182	90	27.1706	3	2	3	2	2	2	2	2	2	2	2	1	21	2	2	2	2	2	2	2	2	2	18	2	2	2	3	3	3	3	2	3	23	3	2	2	2	2
292	1	2	1	2	0	2	3	4	172	85	28.7317	4	4	4	4	4	4	4	3	3	3	3	2	36	3	3	4	4	2	3	3	4	3	29	2	2	4	4	4	2	4	2	2	26	3	2	2	3	2
293	1	1	1	1	0	4	3	3	183	85	25.3815	3	2	2	2	5	2	2	2	2	2	2	1	23	3	3	3	3	3	3	3	3	3	27	3	3	3	3	3	3	3	3	3	27	3	3	3	3	3
294	1	1	2	2	0	1	3	3	175	80	26.1224	3	4	4	2	6	3	3	4	3	3	2	2	34	3	3	3	3	3	3	1	3	3	25	3	2	4	2	3	2	2	1	3	22	1	2	1	1	2
295	1	1	2	1	0	1	3	3	175	80	26.1224	3	4	4	2	3	3	3	3	4	4	4	2	34	3	4	4	4	4	4	3	3	3	32	3	3	3	3	3	3	3	3	3	27	3	3	3	3	3
296	1	1	1	1	0	2	3	4	182	80	24.1517	3	3	3	4	5	4	4	4	4	3	1	2	35	4	4	4	4	4	4	3	4	3	34	2	3	4	2	2	2	3	1	3	22	2	2	4	2	2
297	1	2	2	2	1	2	3	4	170	75	25.9516	3	2	5	5	5	2	2	5	2	2	2	1	32	4	4	4	4	4	4	2	2	2	30	2	2	4	4	4	4	4	2	2	28	2	3	2	3	3
298	1	1	1	2	0	3	2	3	183	75	22.3954	2	2	4	2	2	2	1	2	4	2	2	1	23	3	3	3	2	2	3	2	3	3	24	2	3	3	3	3	2	3	2	2	23	3	3	3	2	3
299	1	1	2	2	1	1	3	4	177	74	23.6203	2	4	5	2	5	4	4	5	5	5	2	2	41	4	4	4	4	4	4	4	4	4	36	4	4	2	2	3	2	3	3	2	25	2	1	2	2	2
300	1	2	2	2	0	2	2	3	165	70	25.7117	3	4	2	3	6	1	1	5	3	4	2	1	31	3	3	3	3	3	3	2	2	3	25	2	2	2	3	3	2	3	2	3	22	2	2	3	3	2
301	1	2	1	2	0	2	2	4	166	70	25.4028	3	1	3	2	3	2	2	4	4	4	2	1	27	3	3	3	3	3	3	3	3	3	27	3	3	3	3	3	3	3	3	3	27	3	3	2	2	2
302	1	1	1	1	0	1	2	3	168	70	24.8016	3	2	2	2	2	2	2	2	5	2	2	1	23	2	2	2	4	2	2	2	4	4	24	4	4	4	2	2	2	2	2	3	25	3	2	2	2	2
303	1	2	1	1	0	1	3	3	168	70	24.8016	3	2	3	2	4	2	2	3	6	3	2	1	29	4	4	3	3	3	4	3	3	3	30	3	3	3	2	3	4	3	1	2	24	3	3	3	3	3
304	1	1	2	2	1	2	3	5	173	67	22.3863	2	4	5	4	5	5	5	5	4	5	4	2	46	3	2	3	3	2	2	2	3	3	23	2	2	4	3	2	2	3	2	3	23	2	1	2	2	2
305	1	2	2	2	1	2	3	4	163.5	65	24.3152	3	4	4	3	5	2	2	5	3	5	2	2	35	3	3	2	2	3	2	2	2	2	21	3	3	2	2	2	2	2	2	2	20	2	2	2	2	2
306	1	1	2	2	0	1	1	4	185	64	18.6998	2	5	4	4	3	3	3	5	5	3	1	2	36	4	4	4	4	4	4	2	4	2	32	2	1	3	2	3	3	3	2	2	21	3	1	1	1	2
307	1	2	2	2	1	1	2	5	171	63	21.5451	2	2	2	4	4	4	4	6	6	6	4	2	42	4	4	4	3	3	3	2	2	2	27	3	2	4	1	2	3	4	1	4	24	3	3	2	2	2
308	1	2	1	1	0	1	4	3	160	62	24.2188	3	2	2	2	4	2	2	5	5	3	2	1	29	3	3	3	3	2	3	2	2	2	23	2	1	4	2	2	4	3	2	3	23	4	2	3	2	2
309	1	2	2	1	0	1	3	3	168	62	21.9671	2	2	5	4	2	2	2	4	4	4	2	1	31	3	3	4	3	3	3	2	3	3	27	2	2	2	2	4	3	3	2	4	24	4	2	2	2	2
310	1	2	1	2	1	1	3	4	173	62	20.7157	2	2	3	4	5	2	2	2	4	5	2	1	31	4	4	4	4	4	4	2	2	3	31	1	2	4	2	3	3	4	2	4	25	4	2	2	2	3
311	1	2	2	1	0	2	3	3	177	62	19.79	2	4	4	2	4	4	4	4	4	4	2	2	36	3	3	2	4	4	3	2	3	3	27	2	3	4	4	2	2	3	3	2	25	2	2	3	2	3
312	1	2	2	2	0	1	2	3	169	61	21.3578	2	2	4	4	5	4	4	4	4	3	2	2	36	3	3	3	3	3	3	2	2	3	25	3	3	4	2	4	2	4	2	3	27	3	2	4	3	4
313	1	2	1	1	1	1	3	5	160	60	23.4375	2	2	5	4	1	1	1	5	4	6	6	2	35	4	4	4	3	4	4	2	4	4	33	3	3	3	3	3	3	3	4	3	28	4	4	4	4	4
314	1	2	1	2	0	1	2	4	165	60	22.0386	2	2	4	4	5	4	4	3	4	4	3	2	37	4	4	4	3	4	4	1	3	3	30	2	2	3	2	4	3	4	1	4	25	3	3	3	2	3
315	1	2	2	2	0	1	3	3	167	60	21.5139	2	2	4	4	5	4	2	4	2	5	2	2	34	4	4	4	4	4	3	2	3	3	31	2	3	4	3	4	2	3	2	3	26	2	2	2	2	2
316	1	2	1	2	0	2	3	2	168	60	21.2585	2	4	4	3	4	4	3	3	3	4	2	2	34	3	3	3	3	3	3	1	3	3	25	2	2	3	2	3	2	3	3	3	23	2	2	2	2	2
317	1	2	1	1	0	2	4	4	168	60	21.2585	2	4	3	3	5	5	5	5	3	4	2	2	39	3	4	3	3	3	3	3	3	3	28	3	3	3	2	4	1	4	2	3	25	4	2	3	3	3
318	1	1	2	1	0	1	2	4	170	60	20.7612	2	4	4	1	3	1	2	2	5	4	1	1	27	4	4	4	4	3	4	2	4	3	32	3	4	4	2	2	2	4	2	3	26	4	2	4	4	3
319	1	1	2	1	0	1	2	3	175	60	19.5918	2	2	2	5	5	4	4	4	4	4	4	2	38	3	3	3	3	3	3	3	3	3	27	3	3	3	3	3	3	3	3	3	27	3	3	3	3	3
320	1	2	2	2	0	3	1	3	152	58	25.1039	3	4	4	2	4	3	3	4	3	4	3	2	34	2	2	2	2	1	2	3	1	3	18	2	2	3	2	3	2	3	1	3	21	2	2	1	1	1
321	1	2	2	2	0	3	3	4	163	58	21.83	2	1	1	5	5	3	3	4	4	2	2	1	30	4	3	3	2	2	4	3	2	2	25	2	2	2	4	3	2	4	4	3	26	2	1	2	1	1
322	1	2	2	2	0	1	2	4	170	57	19.7232	2	1	2	2	3	5	4	5	4	5	3	2	34	4	4	4	3	3	4	3	3	2	30	2	2	4	2	2	2	3	2	4	23	4	4	4	2	2
323	1	2	1	1	1	2	4	5	165	56	20.5693	2	4	4	3	4	4	4	4	4	4	4	2	39	4	4	4	4	4	4	2	4	4	34	2	2	4	1	4	2	4	2	3	24	2	2	4	4	4
324	1	1	1	2	0	1	3	3	175	56	18.2857	1	4	4	2	2	2	2	2	2	2	2	1	24	3	3	3	3	3	3	3	4	2	27	2	1	4	3	3	4	4	1	4	26	2	2	2	2	2
325	1	2	2	2	0	1	4	4	158	55	22.0317	2	2	4	2	4	3	2	3	5	3	3	1	31	3	3	3	3	3	3	3	3	3	27	3	3	3	4	3	4	4	4	2	30	2	2	2	3	2
326	1	2	1	1	0	1	2	3	160	55	21.4844	2	3	3	2	2	2	2	4	5	5	2	1	30	3	4	3	3	2	2	3	3	3	26	4	4	4	3	4	2	4	4	4	33	4	4	4	2	2
327	1	1	2	1	0	1	3	3	168	55	19.487	2	3	4	4	3	2	2	3	2	4	2	1	29	3	2	4	2	2	2	2	3	3	23	1	1	3	2	3	2	3	2	4	21	3	2	2	2	2
328	1	1	2	2	0	2	3	3	173	55	18.3768	1	2	2	2	2	2	2	3	4	3	2	1	24	2	2	2	2	2	2	2	2	2	18	2	2	2	2	2	2	2	2	2	18	2	2	2	2	2
329	1	1	1	2	0	1	3	5	181	55	16.7883	1	1	1	6	6	4	4	4	6	4	3	2	39	2	2	2	2	2	2	2	2	2	18	2	2	2	2	2	2	2	2	2	18	2	2	2	2	2
330	1	2	2	1	0	2	3	3	161	54	20.8325	2	3	4	6	4	3	3	4	4	4	4	2	39	3	3	3	3	3	3	3	4	3	28	3	2	3	2	3	2	3	2	4	24	3	3	3	2	2
331	1	2	2	2	0	3	3	5	162	54	20.5761	2	2	2	2	5	4	4	5	5	2	1	1	32	4	4	4	4	4	4	2	4	3	33	2	2	2	2	3	2	4	2	2	21	3	2	2	2	2
332	1	2	2	2	0	1	3	2	166	54	19.5965	2	2	2	2	3	3	3	3	4	4	3	1	29	2	3	3	3	3	3	3	3	3	26	1	1	3	2	2	2	2	1	3	17	3	2	3	2	2
333	1	2	2	2	0	1	2	4	160	52	20.3125	2	2	2	2	4	3	4	4	4	4	2	1	31	3	3	3	3	3	3	3	3	3	27	3	3	3	3	3	3	3	3	3	27	3	3	3	3	3
334	1	2	2	2	1	2	2	5	160	52	20.3125	2	4	4	2	5	3	4	2	2	6	5	2	37	4	4	3	2	4	2	1	3	4	27	1	1	3	2	3	2	2	1	3	18	3	2	3	2	1
335	1	2	2	1	1	1	4	4	161	52	20.061	2	4	4	2	4	2	2	4	4	4	4	2	34	2	2	2	2	2	2	2	2	2	18	1	1	3	4	2	2	4	1	1	19	1	2	2	4	2
336	1	2	2	2	0	3	3	4	163	52	19.5717	2	3	3	2	4	2	2	2	5	4	2	1	29	4	4	4	4	4	4	2	3	4	33	2	1	4	2	3	2	3	2	3	22	4	2	3	2	2
337	1	2	2	2	1	1	2	3	170	51	17.6471	1	4	4	3	3	3	3	4	4	4	2	2	34	4	4	4	3	4	3	2	3	3	30	2	2	4	3	3	3	4	2	2	25	2	2	2	2	1
338	1	2	1	2	1	1	4	3	160	50	19.5312	2	2	2	4	4	2	2	5	3	2	1	1	27	3	2	2	2	1	2	2	2	2	18	2	2	3	2	2	3	3	2	2	21	2	2	2	2	2
339	1	2	1	2	0	2	3	4	160	50	19.5312	2	4	4	4	4	3	3	3	4	4	2	2	35	3	4	3	4	2	3	2	3	2	26	3	3	4	4	3	2	4	4	3	30	3	3	3	2	2
340	1	2	1	1	1	1	3	5	160	50	19.5312	2	6	1	6	3	4	4	4	4	4	5	2	41	4	4	4	4	4	4	4	4	4	36	2	2	4	2	2	4	3	2	2	23	3	2	4	3	3
341	1	2	2	2	0	1	3	3	163	50	18.8189	2	1	1	1	3	2	2	5	5	2	1	1	23	4	4	4	4	4	4	4	4	4	36	2	2	4	2	3	3	3	2	4	25	3	2	4	1	2
342	1	2	1	2	1	1	3	4	165	50	18.3655	1	4	3	3	4	3	3	3	2	4	4	1	33	3	3	3	3	3	3	3	3	2	26	2	2	2	2	3	3	3	2	3	22	3	2	2	3	2
343	1	2	1	1	0	2	3	3	168	50	17.7154	1	2	2	2	2	2	2	2	5	2	2	1	23	4	4	4	4	4	4	4	4	4	36	4	4	4	4	4	4	4	4	4	36	4	4	4	4	4
344	1	2	2	2	0	1	2	3	170	50	17.301	1	2	4	4	4	4	4	4	4	4	4	2	38	2	2	3	3	3	2	2	2	3	22	2	1	3	3	2	3	3	4	2	23	3	3	3	2	2
345	1	2	1	1	0	1	3	3	158	49	19.6283	2	3	3	3	4	4	4	3	4	3	1	1	32	4	4	4	4	3	4	2	4	3	32	3	3	4	3	3	3	3	3	3	28	3	3	3	2	2
346	1	2	1	1	0	2	3	3	165	48.5	17.8145	1	2	4	2	4	2	2	5	4	5	1	1	31	3	3	3	3	2	3	3	3	3	26	3	2	3	3	3	2	4	4	3	27	3	2	3	1	3
347	1	2	1	1	0	2	4	3	167	46	16.494	1	2	2	4	4	3	3	3	3	3	3	1	30	4	4	4	4	4	4	2	4	4	34	3	3	3	4	4	4	4	3	4	32	4	3	3	3	3
348	1	2	1	1	0	1	3	3	160	45	17.5781	1	3	4	4	5	3	3	4	4	4	2	2	36	4	3	4	4	4	4	4	4	4	35	2	1	3	4	3	3	4	2	4	26	3	2	2	2	2
349	5	2	2	2	0	2	2	3	165	88	32.3232	4	4	4	3	3	2	2	2	3	4	2	1	29	3	3	3	3	3	3	3	3	3	27	2	2	4	2	1	2	3	3	3	22	3	2	3	3	3
350	5	1	1	2	0	1	2	4	178	85	26.8274	3	6	6	1	6	4	6	3	6	6	1	2	45	3	3	3	3	2	3	2	2	3	24	2	2	1	2	3	3	3	3	3	22	4	2	2	2	2
351	5	1	1	2	0	1	4	2	176	82	26.4721	3	2	2	2	2	2	2	2	2	2	2	1	20	3	4	4	4	4	4	2	4	3	32	1	1	2	3	4	4	3	2	4	24	3	1	3	3	3
352	5	2	2	1	0	4	3	4	173	80	26.7299	3	5	5	2	5	2	2	2	2	5	2	1	32	4	3	3	3	2	3	4	4	4	30	2	2	4	4	4	2	4	2	3	27	4	4	4	2	4
353	5	1	2	2	0	2	3	2	185	80	23.3747	2	5	5	1	5	2	2	5	2	5	2	2	34	3	3	3	3	2	3	3	2	2	24	1	1	4	2	4	4	4	3	2	25	3	3	3	3	3
354	5	1	2	2	0	1	3	3	180	75	23.1481	2	3	3	6	2	2	2	4	4	2	2	1	30	2	2	2	3	3	3	2	3	3	23	3	3	3	3	3	3	3	3	4	28	3	2	3	3	3
355	5	1	1	1	1	1	4	4	183	75	22.3954	2	2	2	2	2	2	2	2	2	2	2	1	20	4	4	4	3	3	3	3	3	3	30	1	1	3	2	4	2	4	1	4	22	4	1	2	1	1
356	5	1	2	2	0	1	2	3	167	74	26.5338	3	4	4	4	3	2	2	5	3	5	4	2	36	2	2	3	3	2	3	2	3	2	22	3	1	2	2	3	1	3	1	3	19	3	3	3	3	3
357	5	2	1	2	1	1	2	4	162	73	27.8159	3	4	3	4	4	4	4	4	5	5	5	2	42	2	3	3	3	3	3	3	3	3	26	2	2	3	3	2	2	3	2	3	22	3	2	2	2	2
358	5	1	2	2	0	1	3	2	180	73	22.5309	2	2	2	2	2	2	2	3	4	4	3	1	26	4	4	4	3	4	4	2	3	3	31	2	2	3	2	3	2	3	3	2	22	2	2	3	2	2
359	5	1	1	2	0	1	2	3	179	70	21.847	2	1	4	4	4	2	2	2	5	5	5	2	34	2	2	2	2	2	2	2	2	2	18	2	2	2	2	2	2	2	2	2	18	2	2	2	2	2
360	5	1	2	2	0	1	2	3	174	68	22.46	2	2	3	2	4	3	3	3	4	4	4	2	32	3	4	3	3	3	3	3	4	3	29	3	2	3	2	3	2	3	3	3	24	3	2	2	2	2
361	5	2	1	2	0	4	3	5	165	65	23.8751	2	2	4	2	5	2	2	1	3	2	1	1	24	4	4	4	3	4	4	4	4	3	34	2	2	4	2	4	2	4	2	3	25	2	2	2	1	2
362	5	2	1	2	0	1	3	3	171	65	22.2291	2	2	2	2	2	2	2	2	2	2	2	1	20	3	3	3	3	3	3	3	3	3	27	3	3	3	3	3	3	3	3	3	27	3	3	3	3	3
363	5	1	2	2	0	1	3	2	173	64	21.3839	2	3	3	2	2	2	2	4	5	4	2	1	29	3	3	3	3	3	3	2	2	3	25	3	2	3	2	3	2	3	3	2	23	2	2	2	2	2
364	5	1	2	1	0	1	2	4	186	64	18.4992	1	4	4	1	4	4	4	4	3	3	3	2	34	3	4	3	2	2	3	2	4	2	25	1	1	4	2	2	4	3	1	3	21	4	3	4	4	4
365	5	1	2	2	0	3	3	3	178	62	19.5682	2	2	2	2	4	4	4	5	5	5	2	2	35	3	3	3	3	3	3	3	3	3	27	3	2	4	2	4	2	4	1	1	23	3	2	3	3	3
366	5	2	1	2	0	1	2	4	159	60	23.7332	2	2	4	3	3	3	3	3	4	4	4	1	33	3	3	3	3	3	3	3	3	3	27	3	3	3	4	3	3	4	2	4	29	3	3	3	3	3
367	5	2	1	1	0	1	4	2	169	60	21.0077	2	2	2	2	3	2	2	2	2	2	2	1	21	3	3	4	3	4	4	2	4	4	31	4	2	3	2	2	4	4	4	4	29	4	2	4	2	2
368	5	2	1	1	0	4	3	4	170	60	20.7612	2	2	3	4	1	1	1	2	4	4	1	1	23	3	4	4	4	4	4	4	4	4	35	2	2	4	2	3	3	4	3	2	25	3	2	3	2	3
369	5	2	2	2	0	1	2	3	170	60	20.7612	2	2	2	2	6	2	2	4	4	2	2	1	28	4	4	4	2	4	2	2	4	2	28	2	3	3	3	2	2	3	3	2	23	2	2	2	1	2
370	5	1	1	2	1	3	2	3	175	60	19.5918	2	4	5	3	6	4	4	5	5	4	2	2	42	3	4	4	4	2	3	3	4	3	30	3	1	3	1	3	1	3	1	2	18	3	3	4	4	3
371	5	2	2	2	0	1	3	3	163	59	22.2063	2	2	2	2	2	2	2	2	2	2	2	1	20	3	3	3	3	3	3	3	3	3	27	2	1	3	3	3	3	3	3	3	24	3	3	3	3	3
372	5	2	1	2	0	2	4	4	166	59	21.4109	2	2	4	3	4	2	2	2	4	4	2	1	29	4	4	4	2	4	4	2	4	4	32	4	2	4	4	4	2	3	2	4	29	4	2	4	2	2
373	5	1	2	2	0	4	2	3	178	59	18.6214	2	2	2	2	2	2	2	3	4	2	1	1	22	3	3	3	3	3	3	3	3	3	27	3	2	3	3	3	3	3	3	3	26	3	3	3	3	3
374	5	1	2	2	1	1	2	3	170	58	20.0692	2	4	4	2	3	3	3	5	5	4	2	2	35	4	3	4	3	3	3	4	4	3	31	3	2	4	4	4	4	4	4	4	33	4	4	4	3	2
375	5	1	2	1	0	3	3	3	171	58	19.8352	2	2	2	2	2	2	2	3	4	4	2	1	25	4	3	4	4	2	4	3	4	4	32	3	2	4	2	3	4	4	1	4	27	4	4	4	4	4
376	5	1	2	2	0	1	3	3	177	58	18.5132	2	2	2	3	4	4	4	5	5	4	3	2	36	2	2	4	4	2	3	4	4	2	27	3	3	4	4	3	4	3	3	3	30	3	3	3	3	3
377	5	2	1	1	0	2	3	5	162	57	21.7193	2	3	5	4	4	3	1	3	3	5	1	1	32	3	3	4	3	2	4	2	3	3	27	2	2	4	3	3	2	3	2	3	24	2	2	2	2	2
378	5	2	2	2	1	2	3	3	165	57	20.9366	2	5	5	3	5	5	5	5	5	5	4	2	47	4	4	4	4	4	4	2	3	4	33	2	2	4	3	4	3	4	2	2	26	4	4	4	4	4
379	5	2	2	2	0	1	3	3	161	55	21.2183	2	2	3	2	2	2	2	2	2	3	2	1	22	4	4	4	3	3	3	2	3	3	29	2	2	2	2	3	2	2	2	2	19	2	2	2	2	2
380	5	2	1	1	1	1	3	4	163	55	20.7008	2	4	4	3	3	2	4	4	3	5	3	2	35	4	4	4	4	4	4	2	3	3	32	2	1	4	2	3	3	3	1	2	21	1	1	2	2	2
381	5	2	2	2	0	2	3	3	164.5	55	20.325	2	4	4	4	3	4	3	5	1	4	1	1	33	4	4	4	4	4	4	4	4	4	36	2	2	4	2	2	1	4	1	4	22	4	4	4	4	4
382	5	2	1	2	0	1	3	4	168	55	19.487	2	2	2	2	5	4	3	3	4	3	2	1	30	3	3	3	3	2	3	2	2	2	23	2	2	3	3	3	2	3	3	2	23	3	2	2	2	2
383	5	2	2	2	0	2	2	2	155	52	21.6441	2	5	5	2	5	5	5	2	2	5	2	2	38	4	3	2	2	2	3	3	3	3	25	2	2	3	4	4	4	3	2	4	28	2	2	1	2	2
384	5	2	2	1	1	3	2	4	164	52	19.3337	2	4	4	3	5	3	4	4	4	4	4	2	39	2	3	2	2	1	1	1	2	2	16	1	1	4	2	4	4	2	2	2	22	2	2	2	2	2
385	5	2	1	1	0	1	3	4	165	52	19.1001	2	4	4	4	4	3	4	4	4	3	3	2	37	2	2	3	2	2	2	1	2	3	19	2	1	4	2	4	2	4	1	3	23	2	1	2	1	2
386	5	1	1	2	0	2	3	4	168	52	18.424	1	2	4	2	4	3	2	5	5	4	3	2	34	2	2	3	3	3	3	2	2	3	23	3	2	3	2	3	3	3	2	2	23	2	2	3	2	2
387	5	2	1	1	0	1	2	3	158	51.5	20.6297	2	2	2	2	2	2	2	2	2	4	2	1	22	3	3	4	4	4	4	3	4	3	32	3	2	4	2	2	2	4	2	2	23	3	2	2	2	2
388	5	2	2	2	1	2	3	4	165	51	18.7328	2	3	5	5	6	2	3	6	6	5	5	2	46	2	4	4	4	4	4	2	4	3	31	2	1	4	2	4	2	4	1	2	22	3	1	3	2	1
389	5	2	1	2	0	1	2	4	160	50	19.5312	2	2	2	2	2	2	2	2	2	2	2	1	20	2	4	2	3	3	3	3	3	3	26	2	2	2	2	3	3	3	3	2	22	3	2	2	2	2
390	5	2	1	1	0	2	3	4	166	50	18.1449	1	3	4	4	2	2	2	2	4	4	3	1	30	4	4	4	4	4	4	4	4	4	36	4	2	4	4	4	4	4	4	4	34	4	4	4	4	4
391	5	2	1	1	0	1	3	4	158	48	19.2277	2	2	3	1	6	6	1	6	2	2	1	1	30	4	4	4	4	3	3	2	4	4	32	1	1	4	2	4	1	3	1	4	21	2	2	3	3	2
392	5	2	1	1	0	3	3	4	165	47	17.2635	1	3	6	5	4	3	3	5	5	5	4	2	43	3	3	3	3	2	3	2	3	3	25	2	1	4	3	4	2	4	2	4	26	2	2	2	2	2
393	5	2	2	1	0	1	2	3	164	45	16.7311	1	4	5	5	5	2	2	4	4	3	4	2	38	3	3	3	3	3	3	1	3	3	25	2	1	4	2	3	3	3	2	3	23	3	2	3	2	2
394	5	2	2	1	0	2	3	4	155	42	17.4818	1	3	4	3	3	3	3	2	2	4	1	1	28	3	3	4	2	2	3	2	2	2	23	1	1	2	2	2	2	2	4	2	18	4	1	2	2	2
395	1	2	2	1	0	2	4	4	172	90	30.4218	4	2	2	1	1	2	1	2	3	4	2	1	20	4	4	4	4	4	4	3	4	4	35	4	2	4	2	4	1	4	4	3	28	2	2	3	2	2
396	1	1	2	2	0	1	2	3	180	90	27.7778	3	4	4	3	1	3	3	4	4	4	1	1	31	3	3	3	3	3	3	3	2	2	25	3	3	3	1	3	3	4	2	3	25	2	3	2	3	2
397	1	1	1	1	1	4	3	4	181	84	25.6402	3	5	5	2	5	2	2	5	2	5	3	2	36	2	3	3	2	2	2	2	2	2	20	2	1	4	2	4	2	4	2	1	22	2	1	2	1	1
398	1	1	2	2	0	1	3	3	190	80	22.1607	2	2	3	2	4	2	2	2	4	4	2	1	27	4	2	4	3	2	2	2	2	2	23	2	2	2	2	4	2	2	2	4	22	1	1	1	4	1
399	1	2	1	2	0	1	3	5	155	79	32.8824	4	3	3	2	4	4	4	4	3	3	2	1	32	2	3	3	3	3	3	2	3	3	25	2	2	3	2	3	2	3	2	2	21	3	2	2	2	2
400	1	2	2	2	0	1	3	2	158	74	29.6427	4	2	2	2	2	2	2	2	2	2	2	1	20	4	4	4	4	4	4	1	4	4	33	4	4	2	4	4	2	2	2	2	26	2	2	2	2	2
401	1	1	2	2	0	1	2	4	180	70	21.6049	2	3	3	3	6	3	3	4	4	4	1	2	34	4	4	4	4	4	4	3	4	4	35	4	3	3	1	4	2	4	4	1	26	3	4	4	4	4
402	1	2	2	2	0	1	2	4	175	68	22.2041	2	2	5	3	4	2	2	3	2	4	4	1	31	2	2	3	2	1	3	2	3	2	20	2	1	4	2	4	3	4	2	3	25	3	2	2	3	2
403	1	2	2	2	1	3	3	5	165	67	24.6097	3	3	4	4	6	5	4	5	4	4	4	2	43	2	2	2	2	2	2	3	2	2	19	2	2	2	2	4	2	4	2	3	23	2	2	2	2	1
404	1	2	1	1	0	1	3	2	158	66	26.4381	3	4	4	5	4	3	3	4	4	4	4	2	39	3	3	3	3	3	3	2	2	3	25	2	2	2	2	2	2	2	1	4	19	3	1	2	2	2
405	1	2	1	2	1	1	2	5	163	66	24.841	3	5	5	2	5	3	4	3	5	5	4	2	41	4	4	4	4	4	4	3	4	4	35	3	4	3	2	4	2	4	2	3	27	2	1	2	1	2
406	1	1	2	2	0	1	2	3	173	66	22.0522	2	2	2	4	5	2	2	2	5	5	2	1	31	2	3	2	2	2	3	3	3	3	23	2	2	4	2	3	2	3	2	2	22	2	2	2	2	2
407	1	1	1	2	0	1	3	4	185	65	18.992	2	2	2	2	2	2	2	2	4	4	2	1	24	3	3	3	4	3	3	4	3	3	29	2	1	2	2	3	2	3	4	3	22	4	2	3	2	4
408	1	2	2	2	0	1	2	4	160	63	24.6094	3	4	4	4	4	2	3	4	3	4	3	2	35	2	3	3	3	3	2	3	2	2	23	2	2	3	3	3	3	3	1	3	23	2	1	2	2	1
409	1	2	2	2	0	4	3	2	163	63	23.7118	2	2	2	2	2	2	2	3	4	2	1	1	22	2	3	3	3	2	3	2	2	3	23	2	2	4	2	4	2	2	1	4	23	2	2	2	2	2
410	1	2	1	1	0	3	3	4	161	62	23.9188	2	3	4	4	3	3	3	4	4	3	3	2	34	3	3	3	3	3	3	3	3	3	27	3	3	3	2	3	3	3	3	3	26	3	3	3	3	3
411	1	2	2	1	0	2	2	2	165	62	22.7732	2	2	2	2	5	4	4	3	2	3	2	1	29	3	3	3	3	3	3	2	3	3	26	2	2	3	3	3	1	2	2	2	20	4	2	4	2	2
412	1	2	1	2	1	2	2	4	172	62	20.9573	2	4	4	2	5	4	3	4	2	4	4	2	36	1	4	2	2	1	1	1	2	3	17	1	1	4	4	2	4	4	2	3	25	1	1	1	1	1
413	1	2	1	1	0	1	4	3	172.5	62	20.836	2	4	4	2	6	5	4	5	2	4	2	2	38	3	3	3	2	3	2	2	3	3	24	2	1	4	3	4	2	3	1	4	24	4	2	4	4	3
414	1	2	1	2	1	2	3	4	160	61	23.8281	2	4	5	5	5	3	3	4	3	6	5	2	43	3	3	2	2	2	2	2	4	3	23	2	2	4	2	3	1	4	1	2	21	2	1	2	1	2
415	1	2	2	2	1	4	2	4	165	60	22.0386	2	4	2	2	5	3	4	3	4	4	2	1	33	3	3	3	2	2	2	2	2	2	21	4	3	3	2	4	2	4	2	4	28	2	2	2	1	2
416	1	2	2	2	0	1	3	3	168	60	21.2585	2	2	2	2	2	2	2	4	2	2	2	1	22	3	3	3	3	3	3	2	3	3	26	3	1	4	2	3	3	2	2	4	24	3	3	3	3	3
417	1	2	2	1	1	1	3	4	180	60	18.5185	2	4	4	3	2	2	2	2	4	4	2	1	29	2	3	2	2	3	2	2	2	2	20	1	1	2	2	2	2	2	2	4	18	2	3	2	2	2
418	1	2	2	2	1	1	2	3	156	58	23.833	2	4	4	3	3	2	3	3	4	4	4	2	34	3	3	2	3	2	2	1	4	3	23	2	2	3	3	3	2	2	1	4	22	2	1	1	1	2
419	1	2	2	2	1	3	3	3	167	58	20.7967	2	4	4	1	2	2	2	3	2	3	1	1	24	2	4	2	3	3	2	2	3	3	24	3	3	4	3	4	2	3	2	4	28	3	3	3	3	3
420	1	2	2	2	0	2	3	4	168	58	20.5499	2	3	4	2	4	3	3	4	4	2	2	1	31	4	4	4	4	4	4	2	3	3	32	3	2	4	2	4	3	3	3	4	28	2	3	3	2	2
421	1	2	1	1	0	1	3	3	164	57	21.1927	2	5	4	2	4	4	4	4	4	4	4	2	39	3	3	3	3	3	3	2	3	3	26	3	3	3	3	3	3	3	3	3	27	3	3	3	3	3
422	1	2	2	2	0	1	2	5	160	55	21.4844	2	2	4	2	4	3	4	4	5	5	4	2	37	4	4	4	4	4	4	2	3	4	33	3	3	3	3	3	4	3	2	3	27	3	2	4	3	3
423	1	2	2	1	0	1	3	3	160	55	21.4844	2	4	4	2	2	2	4	4	3	4	2	1	31	3	4	4	3	3	3	2	2	3	27	3	2	4	4	4	2	4	3	3	29	2	3	3	2	3
424	1	2	1	1	0	2	3	3	168	55	19.487	2	3	3	3	4	3	4	3	4	3	4	2	34	4	4	4	4	4	4	2	4	3	33	2	2	2	2	2	2	2	2	4	20	4	2	2	2	2
425	1	1	2	2	0	1	3	4	175	55	17.9592	1	2	2	2	3	3	3	5	4	4	3	1	31	2	3	3	2	3	3	2	3	3	24	2	1	4	2	3	3	4	3	3	25	2	2	2	2	2
426	1	2	1	1	0	3	3	3	170	53.2	18.4083	1	2	2	2	2	2	5	5	4	3	4	1	31	1	2	1	2	4	2	3	2	4	21	4	3	3	4	4	4	4	3	4	33	3	2	4	4	4
427	1	2	2	2	0	1	3	4	153	53	22.6409	2	4	3	4	3	3	3	3	4	4	3	2	34	3	3	2	2	2	3	2	3	3	23	3	2	3	2	2	2	3	2	2	21	3	2	2	2	2
428	1	2	2	2	0	1	2	5	163	53	19.9481	2	4	4	2	5	2	3	5	4	2	2	1	33	3	3	3	3	3	3	1	4	3	26	3	3	3	2	3	2	2	3	3	24	2	2	3	2	2
429	1	2	1	1	0	3	4	3	166	52	18.8707	2	4	2	4	5	3	4	4	2	5	2	2	35	3	3	3	3	4	4	2	3	4	29	3	2	4	4	4	2	4	1	3	27	3	2	3	2	2
430	1	2	2	2	0	2	3	4	163	51	19.1953	2	4	4	4	4	4	4	4	3	4	1	2	36	2	3	3	3	3	3	3	3	3	26	2	2	3	3	3	2	3	2	2	22	3	2	3	2	2
431	1	2	1	2	0	1	3	2	160	50	19.5312	2	2	3	2	2	2	2	2	2	2	2	1	21	2	3	2	2	3	3	2	2	2	21	2	2	3	2	3	2	2	2	3	21	3	2	2	2	3
432	1	2	1	2	0	4	2	3	160	50	19.5312	2	5	5	5	3	3	3	3	5	4	4	2	40	4	4	4	4	4	4	1	4	4	33	4	4	4	4	4	4	4	4	4	36	4	4	4	4	4
433	1	2	1	2	1	3	2	4	166	49	17.782	1	5	5	4	6	6	6	5	4	6	3	2	50	4	3	3	4	2	4	3	4	4	31	4	4	4	3	4	4	4	2	4	33	4	2	4	4	3
434	1	2	2	1	1	2	2	5	155	47	19.563	2	2	4	2	6	5	5	4	2	4	3	2	37	2	3	3	2	3	2	2	1	1	19	2	3	4	2	2	2	4	2	2	23	1	3	1	2	1
435	1	2	1	1	0	1	3	5	160	46	17.9688	1	3	4	3	6	4	4	4	4	5	4	2	41	4	3	4	3	3	3	2	3	3	28	2	2	4	3	4	3	2	1	3	24	2	1	2	2	2
436	1	2	2	2	0	1	3	3	158	45	18.026	1	4	4	3	4	3	3	4	2	4	2	1	33	4	4	3	3	3	4	2	3	3	29	2	3	4	2	4	2	3	2	3	25	3	2	3	2	3
437	1	2	2	2	0	1	2	3	160	45	17.5781	1	2	4	4	6	4	4	4	4	1	1	2	34	3	3	3	3	3	3	2	3	2	25	3	3	4	4	4	4	3	4	4	33	4	2	2	2	2
438	1	2	2	2	0	2	3	2	154	44	18.5529	2	4	4	3	4	3	3	3	4	4	3	2	35	3	3	3	3	3	3	2	3	3	26	2	1	4	3	4	2	4	2	2	24	3	2	2	2	2
439	1	2	1	1	0	2	3	4	160	44	17.1875	1	2	4	2	5	4	4	4	4	4	2	2	35	3	3	2	2	3	3	2	3	2	23	2	2	2	3	4	2	3	1	3	22	3	1	3	3	2
440	5	1	2	1	0	3	2	4	188	110	31.1227	4	4	4	3	4	4	4	3	5	5	2	2	38	3	3	3	3	2	2	2	3	2	23	3	3	4	2	2	4	4	4	3	29	3	2	2	3	3
441	5	1	2	1	0	3	3	4	177	91	29.0466	4	2	2	2	5	2	2	2	3	2	2	1	24	2	2	2	2	2	2	2	2	2	18	2	2	2	2	2	2	2	2	2	18	2	2	2	2	2
442	5	2	2	2	0	1	3	5	175	90	29.3878	4	5	5	2	6	5	4	4	5	5	4	2	45	2	3	4	3	3	4	3	3	3	28	3	3	4	4	4	4	4	2	3	31	2	2	2	2	2
443	5	2	2	2	1	2	2	3	169	89	31.1614	4	3	3	4	6	5	4	4	4	5	3	2	41	4	3	2	3	3	3	1	2	2	23	2	2	3	3	3	4	3	1	3	24	3	1	3	3	2
444	5	2	2	2	0	1	2	4	158	85	34.049	4	4	4	4	4	3	3	4	4	3	2	2	35	2	2	2	2	2	2	2	2	2	18	2	2	2	2	2	2	2	2	2	18	2	2	2	2	2
445	5	1	1	1	0	1	3	2	176	83	26.7949	3	2	2	2	2	2	2	2	4	2	2	1	22	2	3	3	3	3	3	2	3	3	25	2	2	2	2	2	2	2	2	4	20	2	2	2	2	2
446	5	1	2	1	0	1	2	2	162	78	29.7211	4	2	2	2	3	2	2	3	3	3	1	1	23	2	2	2	2	2	3	2	3	4	22	2	2	3	2	2	2	3	2	2	20	2	1	2	2	2
447	5	1	1	2	1	1	3	2	177.5	75	23.8048	2	4	5	2	4	2	2	5	5	5	2	2	36	4	4	4	4	4	4	2	4	2	32	2	1	3	3	4	4	4	1	2	24	3	2	2	3	2
448	5	2	1	1	0	1	2	2	165	70	25.7117	3	4	4	4	4	4	4	3	4	3	3	2	37	3	3	3	3	3	3	1	3	3	25	3	3	3	3	3	3	3	3	3	27	3	3	3	3	3
449	5	2	2	1	0	3	4	3	172	67	22.6474	2	3	3	1	1	1	1	1	1	1	1	1	14	2	4	4	4	2	4	2	4	4	30	2	4	4	2	3	2	3	1	4	25	3	2	2	2	2
450	5	2	2	2	1	1	3	4	160	65	25.3906	3	2	5	3	4	2	2	3	4	5	4	2	34	4	4	4	4	4	4	2	4	3	33	4	4	4	4	4	4	4	2	3	33	2	2	1	2	2
451	5	2	1	1	1	4	3	4	171	65	22.2291	2	5	5	2	5	4	4	5	4	4	5	2	43	3	3	2	2	3	3	2	3	2	23	2	2	3	3	3	3	3	3	1	23	3	2	3	2	2
452	5	2	2	2	0	1	2	3	175	64	20.898	2	3	4	4	4	2	2	2	5	3	2	1	31	3	2	4	3	3	3	2	2	3	25	3	3	3	2	4	4	3	2	4	28	2	2	2	2	2
453	5	2	1	2	0	1	2	3	165	61	22.4059	2	4	4	2	4	2	2	4	5	4	2	1	33	2	3	2	2	3	2	2	3	3	22	3	2	3	3	3	2	2	3	4	25	2	2	2	2	2
454	5	2	1	2	1	2	4	5	160	60	23.4375	2	4	4	4	4	4	4	4	4	4	3	2	39	3	3	3	3	3	3	3	3	3	27	3	4	3	4	4	4	4	3	3	32	3	3	3	3	3
455	5	2	1	1	0	4	4	3	160	60	23.4375	2	2	2	2	3	2	2	3	2	2	2	1	22	4	4	4	4	3	3	2	4	3	31	3	2	3	2	3	3	3	2	2	23	4	2	3	2	2
456	5	1	1	1	0	1	3	4	165	60	22.0386	2	3	4	1	5	4	4	4	5	4	4	2	38	2	3	3	3	3	3	2	3	3	25	3	2	3	3	3	3	3	1	2	23	2	2	3	2	2
457	5	1	2	2	0	1	2	3	168	60	21.2585	2	5	4	5	5	5	5	4	4	4	2	2	43	3	3	3	2	2	2	2	3	3	23	3	2	4	1	3	2	3	2	2	22	2	1	2	2	2
458	5	2	2	2	0	2	2	1	168	60	21.2585	2	3	3	1	2	2	2	2	2	2	2	1	21	4	4	4	4	4	4	1	4	2	31	2	2	2	3	2	2	2	2	2	19	2	3	3	2	2
459	5	1	1	1	1	1	2	4	180	60	18.5185	2	4	4	2	5	4	4	4	4	4	4	2	39	3	3	3	3	3	3	3	3	3	27	3	2	3	2	2	3	3	2	2	22	2	2	2	2	2
460	5	2	1	1	1	1	3	5	168	59	20.9042	2	5	5	4	5	3	3	4	4	5	4	2	42	3	3	4	4	3	4	2	4	3	30	2	2	3	2	3	3	3	2	3	23	3	2	2	2	2
461	5	2	2	2	0	1	3	3	160	58	22.6562	2	4	4	4	5	5	5	4	5	5	3	2	44	3	3	2	2	3	3	3	3	2	24	2	2	2	3	3	2	2	2	4	22	2	2	2	2	2
462	5	2	2	1	1	2	3	4	163	58	21.83	2	5	5	5	5	5	5	5	5	5	5	2	50	2	2	3	2	3	3	3	2	3	23	2	2	4	2	2	2	3	1	3	21	3	2	3	2	3
463	5	2	2	2	0	1	2	2	166	58	21.048	2	2	4	2	3	3	3	2	2	4	2	1	27	2	2	2	2	2	2	1	2	2	17	2	2	4	2	2	2	2	2	2	20	2	2	2	2	2
464	5	2	2	2	0	1	2	2	165.5	57.5	20.9929	2	2	3	4	2	2	2	2	4	3	2	1	26	4	4	4	4	4	4	3	4	4	35	2	3	2	3	3	2	4	2	4	25	3	2	2	2	3
465	5	2	2	2	1	1	2	3	163	57	21.4536	2	2	2	2	3	2	2	2	5	5	2	1	27	3	3	3	3	3	3	2	3	3	26	3	3	3	3	3	3	3	3	3	27	3	3	3	3	3
466	5	1	2	2	0	1	2	5	170	56	19.3772	2	5	5	1	6	2	2	5	5	5	1	2	37	4	4	4	4	4	4	1	4	4	33	4	4	4	4	4	4	4	4	4	36	4	4	4	4	4
467	5	2	1	1	0	3	3	2	168	54	19.1327	2	4	4	4	3	3	3	5	4	5	3	2	38	3	3	3	4	4	4	4	4	3	32	2	2	4	3	3	2	3	2	4	25	2	3	2	2	3
468	5	2	2	2	1	1	3	5	163	53.65	20.1927	2	3	6	5	6	6	6	6	4	2	6	2	50	3	3	3	3	2	3	3	3	2	25	3	3	3	2	3	2	2	2	4	24	2	2	2	2	2
469	5	2	1	1	0	2	2	3	165	52	19.1001	2	4	3	3	3	3	3	3	3	3	3	1	31	2	2	2	2	2	2	2	2	2	18	2	2	2	2	2	2	2	2	2	18	2	2	2	2	2
470	5	2	1	2	0	1	3	3	158	51.5	20.6297	2	4	4	2	2	2	2	2	2	2	2	1	24	4	4	4	4	4	4	3	4	4	35	4	2	2	4	4	2	2	4	4	28	4	4	4	3	2
471	5	2	2	2	0	3	2	3	156	51	20.9566	2	4	4	2	2	2	3	4	4	4	3	1	32	2	3	2	2	2	3	2	3	2	21	3	3	4	2	2	2	3	2	2	23	2	2	2	2	2
472	5	1	2	1	1	4	2	3	160	50	19.5312	2	2	4	2	4	4	4	4	2	2	2	1	30	2	4	4	2	2	2	2	2	2	22	4	4	4	3	4	3	3	2	2	29	2	2	2	2	2
473	5	2	1	1	1	3	4	5	168	50	17.7154	1	4	4	2	5	3	3	4	3	4	5	2	37	3	3	3	3	3	4	1	4	4	28	2	2	3	3	4	4	4	2	2	26	3	2	3	3	2
474	5	1	2	2	0	3	2	3	176	50	16.1415	1	4	3	4	5	4	4	3	4	3	3	2	37	3	3	3	3	3	3	2	3	3	26	2	2	3	2	2	2	2	2	2	19	2	2	2	2	2
475	5	2	1	2	0	2	3	3	160	49	19.1406	2	3	4	2	5	2	2	3	4	4	2	1	31	3	4	4	4	4	4	3	4	3	33	3	2	4	2	3	2	3	2	4	25	4	2	3	3	2
476	5	2	1	2	0	1	3	4	163	49	18.4425	1	3	4	4	3	3	3	4	4	3	3	2	34	3	3	3	3	2	3	3	2	3	25	3	3	3	2	3	2	3	2	3	24	3	2	3	3	2
477	5	2	2	2	0	1	2	4	155	47	19.563	2	2	3	2	3	3	3	2	4	5	3	1	30	4	4	3	2	4	3	1	2	3	26	2	2	4	2	4	2	2	1	2	21	2	2	2	2	2
478	5	2	2	2	0	2	3	4	152	46	19.91	2	4	4	2	5	4	4	4	4	2	1	2	34	3	4	4	3	3	3	3	3	3	29	3	4	3	2	3	2	3	4	4	28	2	2	3	2	2
479	5	2	1	2	1	3	3	4	160	45	17.5781	1	3	4	3	3	4	3	4	3	5	4	2	36	3	3	3	3	3	3	2	3	3	26	2	3	4	3	4	3	4	2	2	27	3	3	3	3	3
480	1	1	1	2	0	2	3	3	180	105	32.4074	4	4	4	4	2	4	2	2	4	4	4	2	34	2	2	2	2	2	2	2	2	2	18	2	2	2	2	2	2	2	2	2	18	2	2	2	2	2
481	1	1	2	2	0	1	2	4	185	100	29.2184	4	3	3	3	3	3	3	3	3	3	3	1	30	2	2	2	2	2	2	2	2	2	18	2	2	2	2	2	2	2	2	2	18	2	2	2	2	2
482	1	1	2	2	0	3	3	3	174	96	31.7083	4	5	1	4	4	1	1	3	3	3	3	1	28	2	2	2	2	2	2	2	2	2	18	2	2	2	2	2	2	2	2	2	18	2	2	2	2	2
483	1	1	1	2	1	1	3	4	184	87	25.6971	3	5	4	4	5	4	4	5	6	4	3	2	44	4	3	4	4	4	4	3	3	3	32	2	2	3	2	2	2	2	2	2	19	2	2	2	2	2
484	1	1	1	2	0	1	3	4	186	85	24.5693	3	4	5	2	5	4	5	4	4	2	1	2	36	3	3	3	3	3	3	3	3	3	27	3	3	3	3	3	3	3	3	2	26	3	3	3	3	3
485	1	1	2	2	0	2	3	5	193	82	22.014	2	4	4	4	4	4	4	4	4	4	4	2	40	2	4	4	4	2	2	4	4	2	28	2	2	2	2	4	4	2	2	4	24	4	2	2	4	4
486	1	2	2	2	0	1	3	3	175	80	26.1224	3	3	3	3	4	4	4	4	4	3	2	2	34	4	4	4	4	4	4	2	4	4	34	2	2	4	4	4	4	4	2	2	28	3	1	3	3	3
487	1	1	1	2	0	1	4	3	178	80	25.2493	3	2	2	4	5	3	3	5	5	2	1	2	32	4	3	4	4	4	4	2	4	4	33	1	1	4	2	4	4	4	1	2	23	3	1	2	1	2
488	1	1	2	2	0	2	3	3	178	80	25.2493	3	4	4	4	4	4	4	4	4	4	3	2	39	3	3	3	3	3	3	2	2	2	24	2	2	2	2	3	3	3	2	4	23	3	3	3	3	3
489	1	1	2	1	0	1	3	3	180	80	24.6914	3	2	4	3	6	4	4	4	4	4	4	2	39	2	2	2	2	2	2	2	2	2	18	2	2	2	2	2	2	2	2	2	18	2	2	2	2	2
490	1	1	1	1	0	1	2	4	180	80	24.6914	3	2	2	2	2	2	2	2	3	2	2	1	21	2	2	2	2	2	2	2	2	2	18	2	2	2	2	2	2	2	2	2	18	2	2	2	2	2
491	1	2	1	2	0	3	3	3	160	75	29.2969	4	2	4	2	6	4	4	4	4	4	4	2	38	2	2	2	2	2	2	3	2	2	19	2	2	4	1	2	1	4	2	2	20	3	2	3	1	3
492	1	1	2	2	1	1	2	4	173	75	25.0593	3	4	4	4	4	3	3	4	4	5	4	2	39	4	4	4	4	4	4	2	4	4	34	2	2	4	2	3	2	4	2	3	24	2	1	2	2	2
493	1	1	2	1	1	1	3	3	175	75	24.4898	3	4	4	4	4	4	4	4	4	4	4	2	40	2	2	2	2	2	2	2	2	2	18	2	2	2	2	2	2	2	2	2	18	2	2	2	2	2
494	1	1	2	1	0	1	2	3	177	75	23.9395	2	5	5	5	5	5	5	5	5	5	5	2	50	2	2	4	2	2	2	2	2	2	20	2	2	2	2	2	2	2	2	2	18	2	2	2	2	2
495	1	1	1	1	0	2	3	4	182	75	22.6422	2	6	6	3	6	3	3	3	4	4	4	2	42	2	2	2	2	2	2	2	2	2	18	2	2	2	2	2	4	4	4	3	25	2	2	2	2	2
496	1	1	1	2	0	1	3	3	184	75	22.1526	2	3	4	1	4	1	1	4	5	2	2	1	27	2	3	4	3	2	2	2	2	4	24	2	2	4	2	2	2	3	1	4	22	3	1	4	2	4
497	1	1	2	2	1	1	3	5	184	73	21.5619	2	3	3	3	3	3	3	3	3	4	3	1	31	3	3	3	3	3	3	3	3	3	27	3	3	3	3	3	3	3	3	3	27	3	3	3	3	3
498	1	2	1	1	0	2	3	3	173	71	23.7228	2	2	2	4	4	2	2	3	4	2	2	1	27	4	4	4	4	4	4	4	4	4	36	2	2	2	2	4	2	3	1	2	20	4	2	2	4	2
499	1	2	2	1	1	1	3	4	162	70	26.6728	3	4	4	4	4	4	4	4	4	4	4	2	40	2	2	2	2	2	2	2	2	2	18	2	2	2	2	2	2	2	2	2	18	2	2	2	2	2
500	1	2	2	2	0	1	2	3	163	70	26.3465	3	3	4	2	2	2	3	5	6	4	2	1	33	3	3	3	4	3	4	3	4	3	30	2	2	4	2	4	2	4	2	4	26	2	2	2	2	2
501	1	1	1	2	0	1	3	4	164	70	26.0262	3	5	5	5	5	5	5	5	5	5	5	2	50	3	3	3	3	3	3	3	3	3	27	3	3	3	3	3	3	3	3	3	27	3	3	3	3	3
502	1	2	2	2	0	1	2	3	165	70	25.7117	3	4	4	4	3	3	3	3	3	4	3	2	34	2	2	2	2	2	2	2	2	2	18	2	2	3	2	3	3	3	3	3	24	2	2	2	2	2
503	1	2	2	1	0	1	2	4	166	70	25.4028	3	4	4	1	4	4	4	4	4	4	3	2	36	2	2	2	2	2	2	2	2	2	18	2	3	2	3	3	4	2	2	2	23	2	2	2	2	2
504	1	2	2	1	1	1	2	4	166	70	25.4028	3	4	4	4	4	4	4	4	4	4	4	2	40	2	2	2	2	2	2	2	2	2	18	2	2	2	2	2	2	2	2	2	18	2	2	2	2	2
505	1	1	2	2	0	1	3	3	172	70	23.6614	2	4	2	4	6	3	3	5	5	3	2	2	37	3	3	3	3	3	3	2	3	3	26	2	1	3	2	3	3	4	1	2	21	1	1	4	3	4
506	1	1	2	2	1	1	2	3	175	70	22.8571	2	4	5	1	1	1	1	1	5	5	5	1	29	2	2	2	2	2	1	2	1	2	16	3	1	4	1	4	1	4	1	2	21	1	2	1	1	1
507	1	1	2	2	1	1	2	4	185	70	20.4529	2	4	4	4	6	4	4	4	4	4	4	2	42	2	2	2	2	3	3	2	1	3	20	1	1	3	2	2	2	4	1	3	19	1	2	2	1	1
508	1	2	1	1	0	1	3	4	172	69	23.3234	2	2	2	4	4	3	2	3	4	3	2	1	29	2	3	2	3	3	4	3	3	3	26	2	4	3	3	4	4	4	4	4	32	4	4	4	3	3
509	1	2	1	2	1	2	3	4	175	68	22.2041	2	5	5	4	3	2	2	4	3	6	5	2	39	3	2	4	4	3	4	2	3	3	28	2	3	4	3	2	2	4	2	2	24	3	2	3	4	1
510	1	1	2	2	1	2	2	3	177	68	21.7051	2	2	4	4	5	3	3	3	3	3	3	2	33	2	2	2	2	2	2	2	2	2	18	2	2	2	2	2	2	2	2	2	18	2	2	1	3	1
511	1	1	2	2	0	1	3	2	176	66	21.3068	2	4	4	4	4	4	4	4	4	4	4	2	40	1	1	1	1	1	1	1	1	1	9	1	1	1	1	1	1	1	1	1	9	1	1	1	1	1
512	1	1	1	2	0	1	1	3	178	66	20.8307	2	3	2	2	3	3	3	4	3	4	3	1	30	3	1	1	2	2	1	2	2	2	16	3	3	2	4	4	2	3	1	4	26	2	1	1	1	1
513	1	1	2	2	0	1	2	2	175	65	21.2245	2	4	4	4	4	4	4	4	4	4	4	2	40	3	3	3	3	3	3	3	3	3	27	3	3	3	3	3	3	3	3	3	27	3	3	3	3	3
514	1	1	1	1	1	2	3	4	180	65	20.0617	2	4	4	4	4	4	4	4	4	4	4	2	40	3	3	3	2	3	3	2	2	3	24	3	2	2	2	3	2	3	2	2	21	2	2	2	2	2
515	1	1	2	2	1	2	3	4	181	65	19.8407	2	3	4	3	3	4	2	4	4	2	1	1	30	2	2	2	2	3	2	2	1	3	19	1	1	4	1	4	2	3	1	3	20	1	1	1	1	2
516	1	1	2	2	0	1	2	3	183	65	19.4094	2	4	4	2	3	3	2	4	2	4	2	1	30	2	2	3	3	2	2	3	3	3	23	2	1	3	2	2	2	2	1	2	17	3	2	2	2	2
517	1	2	2	1	0	4	1	3	151	64	28.0689	4	1	4	4	4	6	4	4	4	4	4	2	39	3	3	3	3	3	3	3	3	3	27	3	3	3	3	3	3	3	3	3	27	3	3	3	3	3
518	1	2	2	2	0	2	3	3	168	64	22.6757	2	2	2	2	2	2	2	2	2	2	2	1	20	1	2	2	2	2	2	2	2	2	17	3	3	4	2	3	1	3	2	3	24	2	2	2	2	2
519	1	1	2	2	1	1	2	3	173	63	21.0498	2	3	3	3	4	3	3	3	4	4	3	2	33	3	3	3	3	2	3	2	3	3	25	3	2	3	3	3	3	3	2	3	25	2	2	2	2	2
520	1	2	1	1	0	1	3	4	175	63	20.5714	2	4	4	5	4	3	3	3	4	2	2	2	34	4	4	4	3	2	4	4	4	4	33	2	2	4	2	2	2	3	1	2	20	3	3	3	2	2
521	1	2	2	2	0	1	2	4	176.5	61	19.5813	2	5	5	2	2	2	2	2	2	5	4	1	31	3	3	3	3	3	3	2	3	3	26	3	3	3	2	3	2	2	2	2	22	3	2	3	3	3
522	1	2	2	2	0	2	3	3	154	60	25.2994	3	4	3	2	4	4	4	3	3	3	2	1	32	2	3	3	2	3	3	3	3	3	25	2	2	4	3	2	2	4	2	2	23	2	2	3	2	2
523	1	2	1	2	0	1	3	3	159	60	23.7332	2	3	3	4	4	3	3	3	3	4	4	2	34	3	3	3	3	3	3	3	3	3	27	2	2	3	2	2	3	3	2	3	22	2	2	2	2	2
524	1	2	2	2	0	1	3	5	163	60	22.5827	2	4	4	3	6	6	4	3	4	4	3	2	41	4	4	1	4	3	4	4	4	2	30	2	4	4	4	4	2	4	4	4	32	4	4	4	3	2
525	1	2	2	1	0	1	3	2	167	60	21.5139	2	1	1	1	1	4	4	1	1	1	1	1	16	2	2	2	2	2	2	2	2	2	18	2	2	2	2	2	2	2	2	2	18	2	2	2	2	2
526	1	2	2	1	0	3	3	4	170	60	20.7612	2	4	5	2	4	4	4	4	4	4	4	2	39	4	4	4	4	4	4	4	4	4	36	4	4	4	4	4	2	2	2	2	28	2	2	2	2	2
527	1	2	1	1	0	1	4	3	172	60	20.2812	2	4	4	2	5	5	5	4	4	4	3	2	40	4	4	4	4	4	4	2	4	2	32	3	3	3	2	3	1	3	2	2	22	2	2	2	2	2
528	1	1	2	2	1	1	2	3	182	60	18.1138	1	2	3	2	3	3	3	3	4	4	3	1	30	2	2	2	2	2	2	2	2	2	18	2	2	2	2	2	2	2	2	2	18	2	2	2	2	2
529	1	1	1	1	1	1	4	4	183	60	17.9163	1	2	4	5	2	2	2	2	5	5	2	1	31	2	1	2	2	2	2	2	2	2	17	2	2	3	1	3	1	3	1	4	20	3	3	3	3	3
530	1	2	1	1	1	2	3	4	167	57	20.4382	2	4	4	4	4	4	4	4	4	4	4	2	40	3	3	3	4	3	3	3	3	3	28	2	2	3	3	3	4	4	2	3	26	2	2	2	2	2
531	1	2	2	2	0	1	2	4	165	56	20.5693	2	2	4	2	4	2	2	4	4	4	1	1	29	4	4	4	4	4	4	3	4	4	35	4	4	2	4	4	4	2	2	2	28	3	2	4	3	3
532	1	2	2	2	0	1	2	3	165	56	20.5693	2	2	4	2	4	2	2	5	5	5	2	1	33	2	3	3	3	2	3	1	2	2	21	2	3	4	3	4	3	3	3	3	28	3	2	2	2	2
533	1	2	2	1	0	1	4	3	170	56	19.3772	2	2	2	4	4	2	2	2	2	6	2	1	28	4	3	4	4	4	4	1	3	3	30	2	2	3	4	2	3	3	2	3	24	2	2	2	2	2
534	1	2	2	2	1	1	2	4	172	56	18.9292	2	4	4	4	4	2	4	4	4	2	2	2	34	2	3	4	4	4	4	1	2	2	26	2	2	4	1	2	4	2	4	4	25	2	1	2	2	2
535	1	2	1	2	0	1	3	2	165	55	20.202	2	2	2	2	4	4	4	4	2	1	1	1	26	2	2	2	2	2	2	2	2	2	18	2	2	2	2	2	2	2	2	2	18	2	2	2	2	2
536	1	1	2	2	0	1	2	3	180	55	16.9753	1	1	1	1	1	1	1	1	1	1	1	1	10	3	3	3	3	3	3	3	3	3	27	3	3	3	2	3	2	2	4	2	24	2	2	2	2	2
537	1	2	2	2	0	1	3	3	162	54	20.5761	2	3	2	2	4	2	2	2	2	2	2	1	23	3	3	3	3	3	3	2	3	3	26	2	2	3	2	2	3	3	2	2	21	2	2	2	2	2
538	1	1	2	1	0	3	2	4	173	53	17.7086	1	4	4	4	4	4	4	4	4	4	4	2	40	2	2	3	2	3	2	3	2	3	22	4	3	3	3	3	3	3	3	2	27	3	2	2	2	2
539	1	2	1	1	0	3	4	5	161.5	52	19.9369	2	4	4	4	4	3	3	3	3	4	4	2	36	2	2	3	3	2	2	2	2	2	20	4	2	3	2	4	4	4	4	2	29	3	1	2	2	2
540	1	2	2	2	1	1	2	4	162	52	19.8141	2	4	4	4	4	4	4	4	4	4	2	2	38	3	3	3	3	2	3	2	2	2	23	3	2	3	2	2	3	2	2	3	22	3	2	2	2	2
541	1	2	1	2	1	1	3	4	162	52	19.8141	2	4	4	4	5	5	5	5	5	5	5	2	47	3	3	3	2	2	2	2	3	2	22	2	2	3	2	3	3	3	2	3	23	3	2	2	2	2
542	1	1	2	1	0	1	3	4	170	52	17.9931	1	3	3	2	3	3	3	2	3	3	2	1	27	3	3	4	3	3	4	2	3	3	28	2	2	2	2	2	2	2	2	2	18	2	2	2	2	2
543	1	2	1	1	0	1	4	3	160	51	19.9219	2	4	4	2	3	3	2	2	2	2	2	1	26	3	4	3	3	4	4	2	4	3	30	3	3	3	3	3	3	3	3	4	28	3	3	3	3	3
544	1	2	2	2	0	1	2	3	163.5	51	19.0781	2	4	4	3	4	3	3	4	4	3	3	2	35	4	4	4	4	4	4	2	4	4	34	2	2	2	2	2	2	2	2	4	20	4	2	2	2	2
545	1	2	2	2	1	2	3	5	158	50	20.0288	2	6	6	6	4	6	6	5	5	5	4	2	53	3	3	3	3	1	3	2	3	3	24	2	3	3	2	2	2	2	2	2	20	2	2	2	2	2
546	1	2	2	2	0	1	2	3	160	50	19.5312	2	2	2	2	5	2	2	5	5	2	2	1	29	2	4	4	2	2	2	2	2	2	22	2	2	2	2	2	2	2	2	2	18	2	2	2	2	2
547	1	2	2	2	1	1	2	4	164	50	18.5901	2	4	3	5	6	6	6	5	5	5	4	2	49	2	3	3	3	3	3	2	3	3	25	1	2	4	2	3	2	4	1	3	22	2	2	2	2	2
548	1	2	1	2	0	2	2	3	166.5	50	18.0361	1	4	4	4	6	4	4	4	2	3	2	2	37	2	2	2	2	2	2	2	2	2	18	2	1	4	2	2	2	4	1	2	20	2	1	2	1	1
549	1	2	2	2	1	3	3	3	153	49	20.9321	2	3	4	4	4	4	4	4	4	4	4	2	39	2	2	2	2	2	2	2	2	2	18	2	2	2	2	2	2	2	2	3	19	2	2	2	2	2
550	1	2	2	2	1	1	2	5	155	48	19.9792	2	4	4	4	5	3	3	5	4	4	2	2	38	4	4	4	4	3	3	3	3	2	30	3	3	3	3	4	3	4	2	2	27	2	2	2	2	2
551	1	2	2	1	0	1	3	4	160	48	18.75	2	2	4	2	2	2	2	3	4	4	2	1	27	3	3	3	3	2	3	1	3	3	24	1	1	3	2	2	2	2	2	3	18	2	1	2	1	1
552	1	2	1	2	0	1	3	2	167	46	16.494	1	1	3	3	3	3	3	3	4	3	3	1	29	3	3	3	3	3	3	3	3	3	27	3	1	3	3	3	3	3	2	3	24	3	3	3	3	3
553	1	2	2	2	0	1	2	2	160	45	17.5781	1	4	4	4	4	4	4	4	4	4	4	2	40	2	2	2	2	2	2	2	2	2	18	2	2	2	2	2	2	2	2	2	18	2	2	2	2	2
554	1	2	2	2	1	1	3	3	165	45	16.5289	1	3	4	2	5	2	5	1	4	2	1	1	29	4	4	3	4	3	4	3	4	3	32	2	1	4	2	3	2	3	1	3	21	2	2	2	2	2
555	1	2	2	2	1	3	2	4	155	44	18.3143	1	4	4	4	3	6	6	4	6	5	2	2	44	4	4	4	2	2	4	4	4	2	30	4	4	4	4	4	4	4	4	4	36	2	2	2	2	3
556	5	1	2	2	0	2	2	4	177	117	37.3456	4	4	4	4	4	4	4	4	4	4	4	2	40	2	2	2	2	2	2	2	2	2	18	2	2	2	2	2	2	2	2	2	18	2	2	2	2	2
557	5	2	2	2	0	3	3	3	162	110	41.9143	4	4	5	5	3	4	4	5	4	4	2	2	40	3	3	3	3	3	3	3	3	3	27	3	2	4	4	3	3	3	2	3	27	2	2	2	2	2
558	5	1	2	2	1	1	3	3	180	100	30.8642	4	4	4	4	4	4	4	4	4	4	4	2	40	2	2	2	2	2	2	2	2	2	18	2	2	2	2	2	1	2	2	2	17	2	2	2	2	2
559	5	1	1	1	1	1	4	4	181	100	30.5241	4	4	4	4	1	4	4	4	4	4	2	2	35	2	2	3	3	3	3	1	3	3	23	3	3	3	3	3	3	3	2	4	27	2	2	2	2	2
560	5	1	1	2	1	2	3	3	184	100	29.5369	4	3	3	3	5	3	3	3	3	3	3	2	32	3	3	3	3	3	3	3	3	3	27	3	3	3	3	3	3	3	3	3	27	3	3	3	3	3
561	5	2	1	2	1	1	3	4	152	90	38.9543	4	5	6	4	6	3	4	2	4	5	2	2	41	3	3	3	3	3	3	2	3	3	26	1	1	4	2	2	2	4	1	2	19	3	2	1	2	2
562	5	1	2	2	0	1	2	3	170	90	31.1419	4	4	4	2	4	4	4	4	2	4	2	2	34	3	3	3	3	3	3	3	3	3	27	3	2	3	2	3	2	3	2	2	22	3	2	3	3	2
563	5	1	2	2	0	4	3	4	182	87	26.2649	3	5	5	2	5	2	2	2	2	5	5	2	35	3	3	3	3	3	3	2	3	3	26	2	2	2	3	2	3	3	2	2	21	3	3	3	2	2
564	5	1	1	2	0	2	3	4	190	87	24.0997	3	1	3	1	6	3	4	5	6	2	1	2	32	4	4	4	4	4	4	4	4	3	35	1	1	4	2	3	2	4	1	1	19	2	1	3	2	2
565	5	2	1	1	0	1	3	4	172	85	28.7317	4	4	3	3	5	3	3	5	5	5	3	2	39	2	3	3	3	2	3	2	2	2	22	2	2	4	4	3	4	4	2	3	28	2	1	2	3	1
566	5	2	2	2	0	1	3	3	173	84	28.0664	4	4	4	3	3	3	3	3	4	3	3	1	33	3	3	3	3	3	2	1	3	2	23	2	2	3	3	3	3	3	2	2	23	2	2	2	2	2
567	5	1	2	1	0	1	3	4	177	84	26.8122	3	2	3	2	2	2	2	2	4	4	3	1	26	3	3	3	3	3	3	3	3	3	27	3	3	3	3	3	3	3	3	3	27	3	3	3	3	3
568	5	1	2	2	0	2	3	4	180	80	24.6914	3	2	2	2	2	2	2	2	2	2	2	1	20	2	2	2	2	2	2	2	2	2	18	2	2	2	2	2	2	2	2	2	18	2	2	2	2	2
569	5	1	2	1	0	1	2	2	180	80	24.6914	3	3	3	3	3	3	3	3	3	3	3	1	30	3	3	3	3	3	3	3	3	3	27	3	3	3	3	3	3	3	3	3	27	3	3	3	3	3
570	5	1	1	1	1	2	4	4	183	76	22.694	2	4	4	4	6	4	4	4	4	4	4	2	42	2	2	2	2	2	2	2	2	2	18	2	2	2	2	4	4	4	2	2	24	2	2	2	2	2
571	5	2	2	1	0	1	4	4	170	75	25.9516	3	4	4	4	3	3	4	4	4	5	2	2	37	2	3	2	3	3	3	3	3	2	24	2	1	2	2	2	2	4	1	3	19	2	1	2	1	2
572	5	1	1	1	0	4	4	4	172	75	25.3515	3	5	4	6	3	4	4	4	5	6	4	2	45	1	3	1	1	1	2	4	1	2	16	2	2	1	3	4	2	4	2	3	23	3	4	4	4	4
573	5	1	1	1	0	3	3	4	165	74	27.1809	3	1	4	2	5	5	2	3	3	3	2	1	30	3	3	3	3	3	3	3	3	3	27	3	3	3	3	3	3	3	3	3	27	3	3	3	3	3
574	5	2	1	2	0	1	2	3	163	72.5	27.2874	3	3	4	4	4	4	4	4	4	4	3	2	38	4	3	3	3	3	3	2	3	2	26	2	1	2	3	3	3	2	3	3	22	3	3	3	3	3
575	5	2	1	2	0	1	2	3	172	72	24.3375	3	2	5	2	2	2	2	2	2	2	2	1	23	3	4	4	4	4	3	3	3	3	31	2	2	3	3	3	2	3	2	3	23	2	2	2	2	2
576	5	1	1	2	0	1	3	3	183	72	21.4996	2	2	3	2	4	2	2	3	3	4	2	1	27	3	3	3	3	2	3	2	3	3	25	4	4	2	2	3	2	2	2	2	23	2	2	3	3	3
577	5	2	2	2	0	3	2	5	163	70	26.3465	3	3	3	3	3	3	3	3	3	3	3	1	30	2	2	2	2	2	2	1	2	2	17	3	2	3	3	3	2	3	2	2	23	2	2	2	2	2
578	5	1	2	2	1	3	2	5	175	70	22.8571	2	2	4	2	2	2	2	2	2	5	2	1	25	4	4	4	3	3	4	3	4	4	33	2	3	4	2	3	3	4	2	2	25	4	2	3	3	4
579	5	2	2	1	0	3	2	3	177	70	22.3435	2	3	4	2	4	4	4	4	3	3	4	2	35	2	2	2	2	2	2	1	2	2	17	2	2	2	2	2	2	2	2	2	18	2	2	2	2	2
580	5	1	1	1	0	2	3	4	177	70	22.3435	2	4	4	4	3	3	3	3	3	3	3	2	33	2	2	2	2	2	2	2	2	2	18	2	2	2	2	2	2	2	2	2	18	2	2	2	2	2
581	5	1	1	1	0	4	3	3	181	70	21.3669	2	1	3	4	4	3	3	2	5	3	1	1	29	3	4	4	2	2	2	2	3	3	25	2	1	4	3	4	2	4	3	3	26	4	3	4	2	3
582	5	1	2	1	0	1	2	3	164	69	25.6544	3	3	2	2	4	3	4	4	5	5	3	2	35	3	3	3	3	3	3	3	3	3	27	3	3	3	3	3	3	3	2	3	26	3	3	3	3	3
583	5	2	1	1	0	1	3	3	172.5	68	22.8523	2	3	3	4	4	3	3	4	4	4	3	2	35	3	3	3	3	3	3	2	4	3	27	2	2	4	2	2	2	2	2	4	22	2	2	2	2	2
584	5	1	2	2	0	3	2	3	179	68	21.2228	2	4	5	4	5	4	3	4	4	4	4	2	41	2	2	2	2	2	2	2	2	2	18	2	2	2	2	2	2	2	2	2	18	2	2	2	2	2
585	5	1	2	1	0	2	3	3	171	67	22.913	2	2	3	2	3	2	2	3	1	4	1	1	23	4	4	4	4	4	4	4	4	4	36	1	1	4	2	3	4	4	2	3	24	2	1	1	2	2
586	5	1	2	1	0	2	3	3	177	67	21.3859	2	3	3	3	3	3	3	3	3	3	3	1	30	2	2	2	2	2	2	2	2	2	18	2	2	2	2	2	2	2	2	2	18	2	2	2	2	2
587	5	1	1	2	0	1	3	5	172	66	22.3094	2	4	4	4	4	4	4	4	4	4	4	2	40	3	3	3	3	3	3	3	3	3	27	2	1	4	4	4	3	4	2	4	28	2	2	2	2	2
588	5	1	2	2	1	1	3	4	175	66	21.551	2	2	4	2	4	4	4	4	4	4	4	2	36	4	4	4	3	3	4	3	3	3	31	3	3	3	3	4	3	4	2	3	28	3	3	3	3	3
589	5	2	2	2	1	1	2	3	157	65	26.3702	3	4	4	4	4	4	4	4	4	4	4	2	40	2	2	2	2	2	2	2	2	2	18	2	2	2	2	2	2	2	2	2	18	2	2	2	2	2
590	5	2	2	1	0	1	3	4	157	65	26.3702	3	2	4	2	5	4	4	4	5	4	4	2	38	3	3	3	3	3	3	3	3	3	27	2	1	3	2	3	2	3	2	3	21	3	2	3	3	2
591	5	2	2	2	1	2	2	2	172	65	21.9713	2	6	6	2	4	4	4	5	3	4	4	2	42	2	3	3	2	3	4	1	3	1	22	3	3	3	2	3	2	3	3	1	23	2	2	2	2	1
592	5	2	2	1	0	2	2	2	172	65	21.9713	2	4	4	4	4	4	2	4	2	2	2	1	32	2	2	2	3	2	2	2	2	2	19	2	2	3	3	3	2	3	2	4	24	3	2	2	2	2
593	5	1	1	1	0	1	4	3	178	65	20.5151	2	3	4	2	2	2	2	2	4	4	2	1	27	4	3	4	4	2	4	2	3	3	29	2	2	1	2	2	2	3	2	2	18	2	2	3	3	3
594	5	1	1	1	1	1	3	2	180	65	20.0617	2	6	6	2	6	6	6	1	1	6	1	2	41	4	4	4	4	4	4	4	4	4	36	4	4	4	1	4	1	4	1	4	27	1	1	1	1	1
595	5	2	2	1	0	3	3	3	176	64	20.6612	2	1	1	1	1	1	4	1	3	3	1	1	17	3	3	3	3	2	3	3	3	3	26	3	2	3	2	4	2	3	2	4	25	2	2	2	2	2
596	5	1	2	2	1	3	2	5	176	64	20.6612	2	4	4	4	3	3	2	4	4	5	4	2	37	2	2	2	2	2	2	2	2	2	18	2	2	2	2	2	2	2	2	2	18	2	2	2	2	2
597	5	1	1	1	0	1	2	3	182	64	19.3213	2	3	3	4	5	2	2	2	3	4	1	1	29	3	2	3	2	2	2	2	2	3	21	3	2	4	2	4	4	4	2	4	29	3	2	3	2	3
598	5	1	2	2	0	1	2	5	170	62	21.4533	2	2	2	2	4	4	4	4	6	6	1	2	35	2	2	4	3	3	4	3	3	3	27	4	4	4	4	4	4	4	4	4	36	4	4	4	4	4
599	5	2	2	1	0	4	3	5	160	60	23.4375	2	2	5	5	5	3	3	4	3	4	2	2	36	2	3	3	3	3	3	3	3	2	25	2	2	3	4	3	2	3	1	3	23	3	1	1	1	1
600	5	2	1	1	1	4	3	4	160	60	23.4375	2	2	5	2	3	2	2	2	2	2	2	1	24	2	2	3	2	3	4	2	4	4	26	2	2	2	2	3	2	3	3	3	22	2	2	1	4	2
601	5	2	2	2	0	1	2	4	164	60	22.3081	2	4	4	2	4	4	3	4	4	4	2	2	35	3	3	3	3	3	3	3	3	3	27	3	2	3	3	3	3	3	4	2	26	3	2	2	2	2
602	5	2	2	1	1	1	3	5	170	60	20.7612	2	4	4	4	4	4	4	4	4	4	4	2	40	2	2	2	2	2	2	2	2	2	18	2	2	2	2	2	2	2	2	2	18	2	2	2	2	2
603	5	1	1	1	1	1	2	3	171	60	20.5191	2	4	3	2	2	2	2	4	2	2	2	1	25	3	3	3	3	3	3	3	3	3	27	2	2	2	2	2	2	2	2	2	18	2	2	2	2	2
604	5	1	1	1	0	2	3	4	171	60	20.5191	2	3	4	2	6	3	4	5	5	5	3	2	40	2	3	3	3	3	3	3	3	3	26	1	1	3	2	3	3	3	2	3	21	2	1	2	2	2
605	5	2	2	2	1	1	2	4	173	60	20.0474	2	4	5	2	3	3	3	3	3	3	3	1	32	2	2	2	2	2	2	2	2	2	18	2	2	2	2	2	1	1	2	4	18	2	2	2	2	1
606	5	1	1	2	0	3	2	3	180	60	18.5185	2	3	3	3	3	3	3	3	3	3	3	1	30	2	2	2	2	2	2	2	2	2	18	2	2	2	2	2	2	2	2	2	18	2	2	2	2	2
607	5	1	2	1	0	1	2	3	185	60	17.531	1	4	4	2	5	3	4	3	5	4	1	2	35	2	3	3	3	2	2	1	2	2	20	3	2	1	3	3	3	3	3	3	24	3	2	2	2	1
608	5	2	2	2	0	2	3	4	163	58	21.83	2	4	4	4	4	4	4	3	4	4	4	2	39	3	3	3	3	3	3	3	3	3	27	3	3	3	3	3	3	3	3	3	27	3	3	3	3	3
609	5	2	1	1	0	1	4	3	164	58	21.5645	2	4	4	4	4	3	3	3	3	3	3	2	34	4	4	4	4	4	4	2	4	2	32	2	2	4	2	3	2	2	2	2	21	4	2	2	2	2
610	5	2	1	2	1	2	2	5	168	58	20.5499	2	4	6	4	5	5	5	5	5	5	5	2	49	3	3	3	3	3	3	3	3	3	27	2	2	3	3	3	2	3	2	2	22	3	3	3	3	3
611	5	2	2	2	1	1	2	5	168	58	20.5499	2	4	5	5	3	5	5	5	5	5	4	2	46	3	2	3	3	3	3	2	2	3	24	2	2	3	3	3	2	3	1	3	22	2	1	2	2	2
612	5	2	2	2	0	1	2	3	172	58	19.6052	2	3	2	5	6	4	3	6	4	4	3	2	40	4	4	4	4	4	4	2	4	4	34	3	2	4	3	3	3	3	2	3	26	3	3	3	3	3
613	5	2	2	2	0	3	1	2	172	58	19.6052	2	4	5	5	4	2	4	2	4	4	4	2	38	4	4	4	4	4	4	4	4	4	36	4	2	2	2	2	2	2	2	2	20	2	2	2	2	4
614	5	1	1	2	0	1	3	3	174	58	19.1571	2	1	3	3	1	1	1	3	5	5	2	1	25	2	3	3	3	3	3	3	3	3	26	3	3	3	3	3	3	3	3	3	27	3	3	3	3	3
615	5	1	2	2	0	1	2	3	178	58	18.3058	1	4	4	4	4	3	3	3	3	4	3	2	35	3	3	3	3	3	3	3	3	3	27	3	2	3	3	3	2	3	3	3	25	3	3	3	3	3
616	5	2	2	2	1	2	2	4	158	56	22.4323	2	4	5	3	5	5	5	4	5	5	4	2	45	3	3	3	3	3	3	2	3	3	26	2	2	3	2	3	2	3	1	2	20	2	2	2	2	2
617	5	2	1	2	0	2	3	4	160	56	21.875	2	3	4	2	5	2	3	3	5	5	2	2	34	4	4	4	4	4	4	4	4	4	36	4	2	2	2	3	2	4	1	4	24	3	2	2	2	2
618	5	2	1	1	0	1	3	3	163	56	21.0772	2	3	3	2	4	3	3	4	4	4	3	1	33	4	4	4	4	3	4	2	4	2	31	2	2	4	4	4	4	4	2	4	30	3	2	3	2	2
619	5	2	2	2	0	2	2	4	165	56	20.5693	2	4	2	5	4	3	3	3	6	5	2	2	37	4	4	4	4	3	4	2	4	4	33	3	2	3	2	3	2	3	2	4	24	2	3	3	2	3
620	5	2	1	1	0	3	3	4	170	56	19.3772	2	5	4	3	3	3	3	4	4	4	4	2	37	2	2	3	2	2	3	3	3	3	23	3	3	4	3	3	2	4	2	2	26	3	2	2	2	2
621	5	2	1	1	0	1	3	4	160	55	21.4844	2	4	4	2	4	2	2	5	4	2	2	1	31	3	3	3	3	3	3	1	3	3	25	3	3	3	4	4	3	3	4	4	31	3	2	2	1	1
622	5	2	1	1	0	1	4	2	161	55	21.2183	2	2	4	2	2	2	2	2	4	4	2	1	26	4	4	4	4	2	4	2	2	4	30	2	1	4	4	4	4	4	1	3	27	1	4	4	4	2
623	5	2	2	2	0	1	3	4	163	55	20.7008	2	2	2	2	5	2	2	5	5	5	2	1	32	3	3	3	3	2	3	2	3	2	24	2	2	3	2	3	2	3	2	2	21	3	2	2	2	2
624	5	2	2	2	1	4	2	4	164	55	20.4491	2	3	3	4	4	3	3	4	4	2	3	1	33	4	4	3	3	2	3	3	3	3	28	2	2	4	2	4	4	4	2	4	28	4	3	3	3	3
625	5	2	1	2	0	2	3	2	164	55	20.4491	2	3	3	3	3	3	3	3	3	3	3	1	30	2	2	2	2	2	2	2	2	2	18	2	2	2	2	2	2	2	2	2	18	2	2	2	2	2
626	5	2	1	1	0	1	3	2	165	55	20.202	2	3	3	1	1	1	1	1	3	5	3	1	22	4	4	4	4	4	4	2	4	4	34	2	1	2	4	2	4	2	1	4	22	2	2	2	2	2
627	5	2	2	2	0	1	3	3	166	55	19.9594	2	2	2	2	4	3	3	3	5	4	3	1	31	3	3	3	3	3	3	3	3	3	27	3	3	3	3	3	3	3	3	3	27	3	3	3	3	3
628	5	2	2	2	0	1	2	3	168	55	19.487	2	4	4	4	4	4	4	4	4	4	4	2	40	2	3	3	3	2	2	2	3	3	23	1	1	4	2	4	4	4	2	4	26	3	2	2	2	2
629	5	1	1	1	0	3	3	3	170	55	19.0311	2	3	3	5	4	4	4	4	4	3	3	2	37	2	2	2	2	2	2	2	2	2	18	2	2	2	2	2	2	2	2	2	18	2	2	2	2	2
630	5	1	2	2	0	1	1	4	172	55	18.5911	2	1	2	1	5	4	4	3	3	4	2	1	29	2	3	3	3	2	3	3	2	2	23	1	1	3	1	1	3	3	1	2	16	3	2	2	2	2
631	5	1	2	2	0	1	3	4	174	55	18.1662	1	4	4	4	4	4	4	4	4	4	4	2	40	3	3	3	1	2	4	3	3	3	25	1	1	2	2	4	2	2	1	1	16	2	2	2	2	2
632	5	1	2	2	0	2	2	3	179	55	17.1655	1	2	2	2	2	2	2	2	2	2	2	1	20	2	2	2	2	2	2	2	2	2	18	2	2	2	2	2	2	2	2	2	18	2	2	2	2	2
633	5	2	1	2	1	1	3	4	180	55	16.9753	1	1	2	5	4	4	4	3	5	5	2	2	35	4	4	4	4	4	4	1	4	4	33	2	3	4	2	4	4	4	2	2	27	2	1	2	2	2
634	5	2	2	2	1	3	3	5	163	54	20.3244	2	4	3	4	5	4	4	4	4	4	4	2	40	3	3	2	3	3	2	2	3	3	24	2	2	3	3	3	3	3	2	4	25	3	2	2	3	3
635	5	2	1	2	0	2	3	3	169	54	18.9069	2	3	4	5	5	3	3	4	3	3	1	2	34	4	3	4	4	4	4	3	4	3	33	2	2	2	2	4	2	3	2	3	22	3	2	2	2	2
636	5	2	1	1	0	2	3	2	160	52	20.3125	2	2	2	4	4	2	2	3	4	2	4	1	29	2	3	3	3	4	2	2	4	3	26	2	1	4	2	4	2	4	2	2	23	2	2	2	1	2
637	5	2	1	1	0	4	2	3	163	52	19.5717	2	2	4	2	2	3	3	2	2	4	2	1	26	3	3	3	2	2	3	2	3	2	23	4	2	4	4	4	3	4	4	4	33	2	1	2	1	2
638	5	2	2	1	0	1	2	3	167	52	18.6453	2	3	3	3	5	4	4	4	5	4	4	2	39	4	4	4	4	4	4	4	4	4	36	3	2	3	3	3	3	3	3	3	26	3	3	3	3	3
639	5	1	2	2	0	2	2	4	170	52	17.9931	1	3	4	4	4	4	4	4	4	4	4	2	39	2	4	3	2	2	2	2	2	2	21	2	3	2	2	2	2	2	2	2	19	2	2	2	2	2
640	5	2	1	1	0	2	4	4	160	51	19.9219	2	1	3	1	4	1	3	3	4	4	1	1	25	4	4	4	4	4	4	4	4	4	36	2	2	4	4	4	2	4	2	3	27	3	2	4	2	2
641	5	2	1	2	0	2	2	4	160	51	19.9219	2	3	4	5	4	3	3	5	5	5	1	2	38	2	3	3	2	3	3	1	2	2	21	2	3	4	2	4	3	4	2	3	27	4	3	3	2	3
642	5	2	1	2	0	1	3	5	168	51	18.0697	1	1	1	1	6	1	1	1	1	1	1	1	15	2	2	2	2	2	2	2	2	2	18	2	2	2	2	2	2	2	2	2	18	2	2	2	2	2
643	5	1	1	1	0	1	3	2	171	51	17.4413	1	4	4	4	3	3	3	3	4	4	3	2	35	3	3	3	3	2	2	2	3	3	24	3	3	3	3	3	3	3	2	4	27	3	2	3	2	3
644	5	2	1	1	0	1	3	3	150	50	22.2222	2	3	3	1	2	2	2	2	2	4	2	1	23	3	3	2	3	3	2	2	2	2	22	2	2	4	3	3	2	3	1	3	23	2	2	2	2	2
645	5	2	2	1	0	1	2	4	150	50	22.2222	2	4	4	2	5	2	2	2	4	4	2	1	31	3	3	3	3	3	3	3	3	3	27	3	3	3	3	3	3	3	3	3	27	3	3	3	3	3
646	5	2	1	1	0	1	3	3	160	50	19.5312	2	3	3	2	4	3	4	4	4	4	3	2	34	2	2	2	3	2	4	3	3	2	23	3	3	3	2	3	2	3	2	4	25	2	2	2	3	2
647	5	2	1	1	0	1	3	3	162	50	19.052	2	6	6	3	3	4	1	1	1	1	1	1	27	2	3	4	4	4	4	4	2	3	30	2	3	2	2	2	2	2	2	2	19	2	2	2	2	2
648	5	2	2	2	0	3	2	2	163	50	18.8189	2	4	2	4	2	2	2	2	5	2	2	1	27	4	4	4	4	4	4	1	4	2	31	1	1	4	2	4	2	4	2	3	23	3	2	2	2	2
649	5	1	1	2	0	1	3	5	164	50	18.5901	2	3	3	3	3	3	3	3	3	3	3	1	30	2	2	2	2	2	2	2	2	2	18	2	2	2	2	2	2	2	2	2	18	2	2	2	2	2
650	5	2	1	1	0	1	3	3	160	48	18.75	2	2	2	4	3	2	2	2	2	2	2	1	23	4	4	4	4	4	4	4	4	4	36	3	2	4	4	4	4	4	4	4	33	4	2	4	2	2
651	5	2	1	2	1	3	3	5	155	47	19.563	2	2	4	4	6	4	4	6	2	3	1	2	36	2	3	2	2	2	2	3	2	4	22	4	3	4	2	3	2	3	4	1	26	4	4	3	2	4
652	5	2	2	2	0	1	3	4	160	47	18.3594	1	2	5	4	5	4	4	4	5	5	4	2	42	2	2	3	2	2	3	1	2	2	19	2	2	2	2	2	2	2	2	3	19	2	2	2	2	2
653	5	2	2	1	0	2	3	2	153	40	17.0874	1	3	3	2	3	3	3	3	3	3	3	1	29	2	2	2	2	2	2	2	2	2	18	2	1	4	2	3	1	2	2	3	20	2	2	2	2	2
654	1	1	2	1	0	3	1	1	190	108	29.9169	4	4	4	4	4	4	4	4	4	4	4	2	40	2	2	2	2	2	2	2	2	2	18	2	2	2	2	2	2	2	2	2	18	2	2	2	2	2
655	1	2	1	2	0	1	4	4	178	78	24.6181	3	5	5	2	5	4	2	5	5	2	2	2	37	3	2	2	2	2	2	2	3	2	20	2	3	3	2	3	2	2	2	4	23	2	2	2	2	2
656	1	1	2	1	0	1	2	3	175	75	24.4898	3	2	2	2	2	2	2	2	2	2	2	1	20	3	3	3	3	3	3	2	3	3	26	3	1	3	2	2	2	3	1	3	20	4	3	2	3	3
657	1	1	2	2	0	4	3	2	176	75	24.2123	3	1	1	1	1	1	1	1	5	5	2	1	19	3	3	2	2	2	3	1	2	3	21	2	2	4	2	2	2	3	3	1	21	2	2	2	2	2
658	1	1	1	2	1	3	3	4	177	72	22.9819	2	5	5	5	4	3	4	2	4	6	4	2	42	2	2	3	3	2	3	4	2	4	25	4	4	4	2	4	3	4	2	2	29	1	2	1	2	2
659	1	2	2	2	1	2	2	5	174	71	23.4509	2	6	6	5	6	5	5	5	5	5	5	2	53	2	3	2	2	2	3	2	3	3	22	2	2	4	2	2	2	2	2	4	22	4	2	2	2	2
660	1	2	2	2	1	1	2	4	160	68	26.5625	3	5	5	4	6	3	3	4	4	6	3	2	43	3	4	4	4	4	4	4	4	3	34	4	2	4	2	4	2	4	2	4	28	4	4	4	4	4
661	1	1	2	2	0	2	2	5	170	68	23.5294	2	5	5	3	3	3	3	3	4	4	3	2	36	3	3	3	3	3	3	3	3	3	27	3	3	3	2	2	2	2	2	2	21	3	2	3	2	2
662	1	2	2	2	0	1	3	3	162	65	24.7676	3	4	4	4	5	3	3	4	6	5	3	2	41	3	3	4	4	3	4	1	4	3	29	3	2	2	2	3	2	4	2	2	22	2	3	1	2	2
663	1	2	1	1	1	2	2	4	165	65	23.8751	2	4	4	1	2	2	2	4	5	6	4	2	34	2	2	4	3	3	3	2	2	3	24	3	3	4	1	4	1	4	4	4	28	2	3	2	3	2
664	1	2	2	1	1	2	2	4	172	65	21.9713	2	2	2	5	2	5	5	2	5	2	2	1	32	4	3	4	4	4	4	4	4	3	34	2	2	3	2	4	3	3	2	3	24	3	2	3	3	3
665	1	2	2	2	1	1	3	5	155	64	26.6389	3	3	3	4	5	3	3	5	5	5	2	2	38	3	3	3	3	3	3	3	3	3	27	3	3	3	3	3	3	3	3	3	27	3	3	3	3	3
666	1	2	2	2	1	1	2	5	170	64	22.1453	2	2	5	4	6	5	4	5	6	6	4	2	47	3	4	4	3	4	2	3	1	3	27	3	2	4	2	4	2	4	1	4	26	2	4	3	2	2
667	1	2	1	2	1	1	3	3	173	63	21.0498	2	4	5	4	5	3	3	5	5	5	3	2	42	2	4	3	3	2	3	3	2	3	25	3	3	4	4	4	2	4	4	3	31	3	2	3	3	3
668	1	2	1	2	1	1	2	4	166	62	22.4996	2	4	4	4	4	4	4	4	4	4	4	2	40	2	2	2	2	2	2	1	4	2	19	2	1	4	2	4	2	4	2	4	25	4	2	2	4	3
669	1	2	2	1	0	3	3	4	160	60	23.4375	2	4	4	2	4	3	3	4	4	4	2	2	34	4	2	3	3	3	4	2	3	3	27	3	3	4	2	4	2	4	4	3	29	3	4	3	2	3
670	1	2	2	2	0	4	3	4	160	60	23.4375	2	2	3	5	5	5	5	5	5	5	3	2	43	4	4	4	4	4	4	4	4	4	36	4	4	4	4	4	4	4	4	4	36	4	4	4	4	4
671	1	2	1	2	1	1	2	4	163	60	22.5827	2	4	4	2	4	5	5	5	5	5	1	2	40	2	3	2	2	2	2	2	3	2	20	1	1	4	2	4	2	4	1	2	21	2	1	1	1	1
672	1	2	1	2	1	1	2	4	172	60	20.2812	2	5	5	1	4	1	1	3	2	5	2	1	29	3	3	3	4	3	3	2	3	3	27	2	1	3	3	3	3	3	2	4	24	2	2	3	3	2
673	1	1	2	2	1	1	2	5	175	60	19.5918	2	4	4	4	4	4	4	4	4	4	2	2	38	3	3	3	2	3	3	3	2	2	24	2	2	3	2	2	2	2	2	2	19	2	2	2	2	2
674	1	2	2	2	1	2	3	3	156	58	23.833	2	4	4	4	3	4	4	3	5	4	3	2	38	3	3	3	3	3	4	3	3	3	28	2	2	3	2	3	2	3	2	2	21	2	3	2	2	2
675	1	1	2	1	0	1	2	3	166	58	21.048	2	2	3	4	2	2	2	2	4	4	3	1	28	3	4	3	3	3	3	2	4	3	28	1	2	4	3	4	3	3	2	4	26	4	2	2	3	2
676	1	2	2	2	0	1	3	4	159	57	22.5466	2	3	4	4	3	3	3	4	4	4	3	2	35	3	3	3	3	2	4	1	3	3	25	3	3	3	2	4	4	4	3	3	29	4	2	4	3	3
677	1	2	1	1	0	4	3	5	163	56	21.0772	2	2	2	4	6	6	6	6	6	2	4	2	44	4	4	3	2	2	2	2	2	2	23	3	3	4	3	4	2	2	2	1	24	1	2	1	3	1
678	1	2	1	1	0	2	3	3	168	56	19.8413	2	4	3	3	4	2	2	2	4	4	3	1	31	4	4	4	4	3	3	3	4	3	32	3	2	3	3	3	3	3	2	3	25	2	3	3	3	3
679	1	2	1	2	0	1	3	3	170	56	19.3772	2	2	5	5	4	4	4	4	4	4	4	2	40	3	3	3	3	3	3	3	3	3	27	3	3	3	3	3	3	3	3	3	27	3	3	3	3	3
680	1	2	2	2	0	1	2	4	161	55	21.2183	2	2	1	4	6	5	5	5	5	5	5	2	43	3	3	3	4	3	3	3	3	3	28	3	3	3	3	3	3	3	3	3	27	3	3	3	3	3
681	1	2	2	2	0	1	2	3	164	53	19.7055	2	3	2	4	6	5	5	5	5	2	1	2	38	2	4	3	2	2	2	3	3	3	24	4	3	4	3	3	3	3	1	2	26	3	2	2	2	2
682	1	2	1	2	0	1	3	4	163.5	52	19.4522	2	4	4	1	5	4	4	4	4	4	3	2	37	3	4	4	4	4	4	2	4	4	33	4	4	4	3	3	3	3	3	3	30	3	2	3	4	3
683	1	2	1	1	0	1	3	5	167	52	18.6453	2	2	4	4	6	4	4	6	4	2	2	2	38	4	4	4	4	3	4	3	4	4	34	2	3	4	2	4	2	4	1	4	26	2	2	2	2	2
684	1	2	2	2	0	1	3	3	160	51	19.9219	2	5	5	5	5	3	5	5	5	5	5	2	48	2	2	2	2	2	2	2	2	2	18	2	2	2	2	2	2	2	2	2	18	2	2	2	2	2
685	1	2	2	1	0	3	2	3	155	50	20.8117	2	2	2	2	6	6	6	6	1	2	1	2	34	2	2	3	2	2	4	4	4	2	25	4	4	1	2	2	1	2	4	1	21	2	2	2	2	2
686	1	2	2	2	1	1	2	5	160	50	19.5312	2	5	5	3	4	3	3	3	4	4	2	2	36	2	2	2	2	2	2	2	2	2	18	2	2	2	2	2	2	2	2	2	18	2	2	2	2	2
687	1	2	1	1	0	2	3	2	164	50	18.5901	2	2	2	2	4	2	2	2	2	2	2	1	22	4	3	4	4	4	4	4	4	3	34	2	1	3	2	4	2	3	1	2	20	3	4	4	4	4
688	1	2	1	1	0	1	4	5	165	50	18.3655	1	4	6	6	4	2	4	4	6	6	2	2	44	2	2	2	2	2	2	2	2	2	18	2	2	2	2	2	2	2	2	2	18	2	2	2	2	2
689	1	2	1	2	1	3	3	3	165	50	18.3655	1	2	4	6	6	4	6	4	3	6	1	2	42	4	4	3	2	1	4	4	1	2	25	1	4	3	2	3	2	1	4	3	23	2	1	2	1	2
690	1	2	2	2	0	1	2	3	167	50	17.9282	1	3	3	3	4	3	3	3	4	3	3	1	32	3	4	4	3	3	3	2	4	4	30	1	1	2	3	3	3	3	2	3	21	3	3	3	3	3
691	1	2	2	2	0	1	3	4	158	48	19.2277	2	4	4	4	6	4	4	4	4	4	4	2	42	2	2	2	2	2	2	2	2	2	18	2	2	2	2	2	2	2	2	4	20	2	2	2	2	2
692	1	1	2	2	0	1	2	2	172	48	16.225	1	3	3	3	4	4	3	4	3	4	3	2	34	4	4	1	4	1	3	3	3	4	27	3	4	1	4	4	3	3	2	3	27	2	2	1	4	3
693	1	2	2	2	0	3	2	4	160	47	18.3594	1	4	4	3	4	4	4	4	4	4	4	2	39	2	4	4	4	3	3	2	3	3	28	2	2	2	2	2	2	2	2	4	20	4	4	4	4	4
694	1	2	2	2	0	3	3	4	160	47	18.3594	1	2	4	4	5	4	3	5	4	3	4	2	38	3	3	4	3	3	4	2	4	3	29	2	3	4	3	3	2	3	2	3	25	3	2	2	2	2
695	1	1	1	1	0	3	3	3	170	47	16.263	1	2	1	3	2	2	2	4	4	4	2	1	26	4	3	4	4	4	4	2	2	3	30	2	1	4	2	4	3	3	1	4	24	2	1	2	2	2
696	1	2	2	2	0	1	3	4	170	47	16.263	1	4	4	4	4	4	4	4	4	4	2	2	38	2	2	2	2	2	2	2	2	2	18	2	2	2	2	2	2	2	2	2	18	2	2	2	2	2
697	1	2	2	2	0	1	3	3	163	45	16.937	1	4	4	2	4	4	4	3	4	4	2	2	35	3	4	3	3	3	3	4	3	3	29	2	1	4	3	4	3	4	2	3	26	3	2	2	2	2
698	1	2	2	2	1	1	2	4	162	43	16.3847	1	4	5	5	3	4	4	3	4	5	4	2	41	4	3	3	4	4	4	2	2	3	29	2	1	3	2	2	3	3	2	3	21	3	2	3	2	1
699	1	2	2	2	0	1	3	5	157	40	16.2278	1	4	4	2	5	2	2	5	2	2	2	1	30	4	4	3	3	4	3	2	4	4	31	2	2	3	2	2	2	3	2	3	21	3	3	3	3	3
700	1	1	1	1	0	3	3	3	184	120	35.4442	4	3	4	4	1	1	1	1	2	2	1	1	20	3	3	3	2	2	3	2	3	3	24	2	3	2	1	4	2	4	4	1	23	2	2	3	2	2
701	5	2	1	2	1	1	3	3	166	102	37.0155	4	4	2	4	4	4	4	4	4	2	2	2	34	2	2	2	2	2	2	2	2	3	19	3	2	2	2	2	1	2	2	2	18	2	2	2	2	2
702	5	2	1	2	0	2	2	4	153	88	37.5924	4	4	4	4	6	5	5	5	5	4	3	2	45	2	2	2	2	2	2	2	2	2	18	2	2	2	2	2	2	2	2	2	18	2	2	2	2	2
703	5	2	1	2	1	2	2	5	158	85	34.049	4	5	5	4	2	2	2	5	3	6	4	2	38	3	4	4	4	3	4	4	4	3	33	3	4	4	3	4	2	4	2	2	28	3	2	2	2	2
704	5	2	2	2	0	1	3	4	163	80	30.1103	4	5	5	1	5	4	4	4	3	4	4	2	39	2	3	3	3	3	3	3	3	3	26	2	1	1	2	3	2	3	1	1	16	2	2	2	2	2
705	5	1	1	1	0	1	3	4	174.5	80	26.2724	3	1	3	1	5	3	3	6	3	3	1	1	29	3	2	4	4	2	3	1	3	2	24	3	3	3	3	4	3	3	1	4	27	3	2	2	1	2
706	5	2	2	2	0	2	3	5	163	75	28.2284	4	5	5	5	5	5	5	5	5	5	5	2	50	3	3	3	3	3	3	3	3	3	27	3	3	3	3	3	3	3	3	3	27	3	3	3	3	3
707	5	1	1	2	0	2	3	3	170	75	25.9516	3	4	3	2	5	3	2	5	5	5	3	2	37	3	3	2	2	3	3	3	2	2	23	2	3	4	2	3	2	3	3	4	26	2	2	2	2	2
708	5	1	2	2	0	3	2	3	173	75	25.0593	3	1	2	3	1	2	2	2	2	4	2	1	21	3	3	3	4	3	2	2	3	2	25	2	2	3	3	2	2	3	2	3	22	2	2	1	1	2
709	5	2	1	2	0	1	4	3	161	74	28.5483	4	2	4	1	5	5	4	3	5	5	4	2	38	3	3	3	2	2	4	2	4	3	26	4	4	4	4	4	4	4	4	4	36	3	3	3	3	2
710	5	1	2	2	0	2	3	4	170	74	25.6055	3	2	2	2	2	2	2	2	4	4	2	1	24	2	2	2	2	2	2	2	2	2	18	2	2	2	2	2	2	2	2	2	18	2	2	2	2	2
711	5	1	2	1	1	2	3	3	180	72	22.2222	2	4	5	3	4	4	4	4	4	4	3	2	39	3	3	3	3	1	3	2	3	3	24	2	2	2	2	3	3	3	1	2	20	2	3	2	1	1
712	5	2	1	2	1	3	3	4	164	70	26.0262	3	2	4	4	6	3	3	5	6	6	6	2	45	3	3	4	2	2	3	2	3	3	25	2	2	4	2	4	3	3	3	3	26	3	2	3	2	2
713	5	2	1	2	0	3	3	4	164	70	26.0262	3	2	2	2	3	3	3	4	3	3	2	1	27	3	3	3	4	2	3	2	4	3	27	1	2	3	2	2	3	4	2	2	21	3	2	3	3	3
714	5	1	1	1	0	1	3	3	175	70	22.8571	2	3	2	2	4	3	3	3	4	5	3	2	32	3	3	4	3	3	3	4	3	3	29	2	2	4	2	4	2	4	3	4	27	2	2	2	2	2
715	5	1	2	2	0	1	3	3	182	67	20.227	2	4	3	3	4	3	4	3	4	4	3	2	35	4	3	3	3	3	3	3	3	4	29	3	2	4	2	2	2	3	1	2	21	3	3	4	4	4
716	5	1	1	2	0	1	3	2	175	65	21.2245	2	2	2	2	2	2	2	3	4	4	2	1	25	2	3	2	3	2	3	2	3	3	23	2	1	3	2	3	2	3	2	2	20	3	2	3	2	2
717	5	1	1	1	0	2	3	3	168	63	22.3214	2	3	2	2	5	1	1	3	2	4	1	1	24	3	3	3	4	4	4	3	3	3	30	2	1	4	3	3	3	3	2	3	24	3	2	2	3	3
718	5	1	1	2	1	1	2	4	170	63	21.7993	2	5	5	4	5	3	3	5	5	5	3	2	43	3	3	3	3	3	3	3	3	3	27	3	3	3	3	3	2	2	3	2	24	2	2	2	2	2
719	5	2	1	2	0	2	3	4	168	62	21.9671	2	3	4	5	4	4	3	3	4	4	3	2	37	4	4	4	2	4	4	1	2	2	27	3	3	3	2	2	3	2	2	2	22	3	2	2	2	2
720	5	2	2	2	0	1	3	4	171	62	21.2031	2	4	5	4	5	4	4	3	4	4	3	2	40	2	3	4	4	4	4	2	4	4	31	2	4	4	3	4	2	4	2	4	29	3	1	3	3	3
721	5	1	1	1	0	1	2	4	172	61	20.6193	2	3	3	1	3	3	3	5	1	5	1	1	28	4	4	4	4	4	4	4	4	4	36	4	4	4	1	3	4	4	4	4	32	4	1	1	1	1
722	5	2	2	2	1	1	3	3	150	60	26.6667	3	3	4	4	3	2	2	3	4	4	3	1	32	4	3	3	3	4	4	3	2	3	29	3	2	3	3	3	2	3	2	2	23	3	2	2	2	2
723	5	2	1	2	0	1	3	4	163	60	22.5827	2	4	4	3	4	4	4	4	4	5	4	2	40	4	3	2	2	2	4	2	4	2	25	2	2	2	2	2	2	2	2	4	20	2	1	2	2	1
724	5	2	1	1	0	1	3	4	170	60	20.7612	2	4	4	4	4	4	4	4	4	4	4	2	40	3	3	3	3	3	3	3	3	3	27	3	3	3	3	3	3	3	3	3	27	3	3	3	3	3
725	5	2	1	1	0	1	2	3	170	60	20.7612	2	4	4	4	4	4	4	4	4	4	4	2	40	2	2	2	2	2	2	2	2	2	18	2	2	2	2	2	2	2	2	2	18	2	2	2	2	2
726	5	1	1	2	0	2	3	3	180	60	18.5185	2	4	6	4	4	3	4	4	5	3	3	2	40	2	3	4	3	2	3	4	4	2	27	4	4	4	3	4	4	4	3	3	33	2	4	3	1	1
727	5	1	2	2	1	3	2	4	165	59	21.6713	2	4	4	4	4	4	4	4	4	4	4	2	40	3	3	3	3	3	3	3	3	3	27	4	4	4	4	4	4	4	4	4	36	4	4	4	4	4
728	5	2	2	2	0	4	2	2	161	57	21.9899	2	2	2	4	2	2	2	4	5	3	2	1	28	3	3	2	2	2	2	2	3	2	21	2	2	4	3	3	2	3	2	3	24	3	2	3	2	2
729	5	2	1	2	0	3	2	3	169	57	19.9573	2	4	4	2	2	2	2	5	4	4	2	1	31	2	2	3	2	2	3	3	2	3	22	4	4	3	2	3	2	3	3	4	28	3	2	3	3	3
730	5	2	2	1	0	1	3	3	161	56	21.6041	2	3	3	4	5	3	3	1	2	2	1	1	27	3	2	4	4	2	3	3	3	4	28	2	2	3	2	3	2	3	1	4	22	4	3	3	3	3
731	5	2	2	2	1	3	2	5	153	55	23.4952	2	5	5	1	4	3	3	4	3	3	2	1	33	2	3	2	2	2	2	3	3	2	21	1	1	4	4	3	1	4	1	3	22	2	3	1	1	1
732	5	2	2	2	0	1	2	4	168	55	19.487	2	2	2	2	4	4	4	4	5	5	3	2	35	2	3	3	3	3	2	2	2	2	22	2	2	3	3	3	3	3	3	3	25	3	3	3	3	2
733	5	2	2	2	1	3	1	3	160	54	21.0938	2	3	3	3	4	4	3	4	4	3	1	1	32	2	2	2	2	2	2	1	2	2	17	2	4	2	2	2	2	2	1	1	18	1	1	1	1	1
734	5	2	2	2	0	1	2	5	150	50	22.2222	2	3	5	3	5	5	5	5	5	5	5	2	46	2	4	2	2	2	3	2	2	2	21	2	2	2	2	2	2	2	2	4	20	2	2	2	2	2
735	5	2	2	2	0	3	2	3	158	50	20.0288	2	2	2	5	6	6	6	5	4	5	5	2	46	3	2	4	2	2	2	3	2	2	22	2	2	4	3	4	3	3	2	4	27	2	2	2	2	2
736	5	2	2	2	0	1	2	4	160	50	19.5312	2	4	4	4	4	3	3	3	4	4	3	2	36	3	3	3	3	3	3	3	3	3	27	2	1	3	2	3	2	3	2	2	20	3	2	3	2	2
737	5	2	1	1	0	1	4	3	161	50	19.2894	2	3	3	2	5	4	3	1	4	2	2	1	29	4	4	4	4	4	4	4	4	4	36	3	2	4	4	4	4	4	3	4	32	3	2	3	2	2
738	5	2	2	2	1	2	2	3	152	49	21.2084	2	2	5	4	3	3	4	5	5	6	3	2	40	4	4	4	3	4	3	4	4	3	33	3	3	4	2	2	2	2	2	3	23	2	4	2	3	2
739	5	2	1	2	1	1	3	4	163	49	18.4425	1	4	1	4	1	3	4	2	4	5	5	1	33	3	3	4	3	3	4	4	4	3	31	2	2	4	3	3	2	4	2	3	25	4	2	3	2	2
740	5	2	2	2	0	1	2	5	153	48	20.5049	2	4	5	5	3	4	4	5	3	5	2	2	40	2	3	4	2	2	2	3	3	4	25	3	1	4	3	3	3	4	2	4	27	1	2	1	2	1
741	5	2	2	2	0	2	3	5	159	47.5	18.7888	2	6	6	4	6	6	6	6	6	6	6	2	58	2	3	2	2	2	1	2	2	2	18	2	2	2	2	2	2	2	2	2	18	2	2	2	2	2
742	5	2	1	2	1	1	2	3	156	46	18.902	2	3	4	3	5	4	4	5	5	5	3	2	41	3	3	3	3	3	3	2	3	2	25	3	3	3	3	2	2	2	2	2	22	2	2	2	2	2
743	5	2	1	2	0	2	4	4	156	46	18.902	2	4	5	4	5	3	3	3	4	3	4	2	38	3	3	3	3	4	2	3	3	3	27	3	2	3	2	3	2	4	1	4	24	2	3	3	3	3
744	5	2	2	2	0	2	2	4	158	46	18.4265	1	5	5	4	3	3	3	3	4	4	3	2	37	2	2	2	2	2	3	2	3	2	20	2	2	4	3	3	2	4	2	3	25	2	2	2	2	2
745	5	2	2	1	0	3	2	4	160	45	17.5781	1	2	4	2	2	1	1	2	4	2	3	1	23	2	3	1	4	2	1	1	3	3	20	2	2	4	3	3	3	4	2	4	27	4	2	4	3	1
746	5	2	2	2	0	4	2	3	150	38	16.8889	1	2	2	5	2	2	2	2	2	5	2	1	26	3	3	3	2	2	2	1	3	2	21	2	1	4	2	4	1	3	1	4	22	2	2	2	2	2
747	1	1	1	1	0	1	3	2	195	120	31.5582	4	2	2	2	4	4	4	2	2	3	3	1	28	2	3	3	3	3	2	1	3	3	23	3	2	3	2	3	3	3	3	2	24	3	3	3	2	2
748	1	1	1	1	0	1	2	2	183	100	29.8606	4	1	1	4	4	1	3	5	3	3	2	1	27	3	3	3	3	3	3	3	3	3	27	3	3	3	3	3	3	3	3	3	27	3	3	3	3	3
749	1	1	2	1	0	1	2	5	183	85	25.3815	3	4	4	4	5	5	5	5	5	4	3	2	44	2	2	3	2	2	2	2	2	3	20	2	2	2	2	2	3	3	2	3	21	2	2	2	2	2
750	1	1	2	2	1	1	3	4	173	75	25.0593	3	5	3	6	2	4	4	2	4	4	2	2	36	3	3	2	3	4	3	2	2	3	25	2	2	2	2	3	3	3	2	3	22	2	3	3	2	3
751	1	1	2	2	0	1	3	5	179	75	23.4075	2	4	4	4	5	3	3	4	4	4	3	2	38	3	3	4	3	3	3	4	4	3	30	2	1	4	2	3	2	4	2	3	23	3	2	3	2	2
752	1	1	2	2	0	1	2	2	180	75	23.1481	2	4	3	1	4	3	3	5	3	5	3	2	34	2	2	3	3	2	2	2	2	2	20	3	2	4	3	3	2	4	1	3	25	2	2	3	3	2
753	1	1	2	2	0	3	2	2	186	75	21.6788	2	2	3	1	3	3	4	5	4	4	2	1	31	3	3	3	3	3	3	2	3	2	25	1	1	4	2	2	2	3	2	3	20	2	2	3	1	2
754	1	2	2	2	1	1	3	4	162	74	28.1969	4	4	4	4	6	4	4	4	4	4	2	2	40	2	2	3	3	2	3	3	4	3	25	2	2	4	2	2	2	4	2	3	23	3	2	2	2	2
755	1	1	1	1	1	3	2	5	166	73	26.4915	3	3	3	2	3	4	4	4	4	4	4	2	35	2	2	2	3	2	3	3	3	3	23	2	1	4	2	4	2	4	1	2	22	2	2	2	3	2
756	1	2	2	1	0	1	3	3	164	70	26.0262	3	3	3	5	4	4	4	4	5	5	2	2	39	3	3	3	3	3	3	3	3	3	27	3	3	3	3	3	3	3	3	3	27	3	3	3	3	3
757	1	2	2	1	1	2	3	3	165	70	25.7117	3	4	4	3	4	3	4	3	4	4	2	2	35	2	2	2	3	2	4	2	2	2	21	3	2	2	3	2	3	3	3	2	23	2	2	3	3	2
758	1	1	2	2	1	2	2	3	185	70	20.4529	2	4	4	2	5	3	4	4	5	4	3	2	38	3	3	3	3	3	3	2	3	3	26	3	3	3	3	3	3	3	3	4	28	3	3	3	3	3
759	1	1	2	2	0	1	2	2	176	68	21.9525	2	5	5	3	3	3	3	2	3	3	3	2	33	2	2	3	2	3	2	3	3	3	23	3	3	3	2	4	2	4	4	3	28	3	2	3	2	3
760	1	2	2	2	0	1	2	5	168.5	66	23.2458	2	4	4	4	4	3	3	4	4	4	3	2	37	3	4	2	3	3	3	1	3	3	25	3	3	3	3	3	3	3	2	3	26	3	2	3	3	3
761	1	2	1	1	0	2	3	4	160	65	25.3906	3	3	4	5	4	4	4	4	5	3	3	2	39	2	3	3	3	2	2	2	3	3	23	3	3	3	2	3	2	3	3	3	25	2	2	2	2	2
762	1	2	2	2	0	1	3	5	165	65	23.8751	2	4	4	4	4	3	3	3	4	4	4	2	37	2	2	2	2	2	2	2	2	2	18	2	2	2	2	2	2	2	2	3	19	2	2	2	2	2
763	1	1	1	2	0	2	2	3	170	65	22.4913	2	4	4	4	4	4	4	4	4	4	4	2	40	2	2	2	1	2	1	2	1	2	15	1	2	1	2	3	1	1	3	3	17	3	3	2	2	1
764	1	2	1	1	1	4	3	3	172	65	21.9713	2	4	4	4	2	2	2	2	2	4	2	1	28	4	3	4	4	4	4	4	4	4	35	4	4	4	4	4	4	4	4	4	36	4	4	4	4	4
765	1	2	1	2	0	1	3	3	162	62	23.6244	2	4	5	3	4	2	2	4	4	2	1	1	31	2	3	4	2	2	2	1	3	3	22	3	4	4	3	4	3	4	4	2	31	4	2	4	3	2
766	1	1	1	1	0	1	2	3	172	61	20.6193	2	3	3	4	4	2	2	4	4	2	2	1	30	3	3	3	3	3	3	3	3	2	26	2	4	3	2	3	4	4	2	4	28	2	2	2	2	2
767	1	2	2	2	0	2	3	3	163	60	22.5827	2	3	3	3	4	3	3	4	2	2	2	1	29	2	2	2	3	3	2	3	2	2	21	3	2	2	2	2	2	2	2	3	20	2	2	2	2	2
768	1	2	1	1	0	1	3	3	163	60	22.5827	2	2	3	4	4	3	3	4	4	4	3	2	34	2	3	2	2	2	2	2	2	2	19	2	2	3	2	3	2	3	2	3	22	3	2	2	2	2
769	1	2	2	2	0	3	2	4	158.5	59	23.4852	2	4	4	4	4	4	4	4	5	5	2	2	40	2	4	3	2	2	2	2	2	2	21	2	3	3	4	2	3	3	3	2	25	3	2	3	3	3
770	1	2	1	1	0	1	3	3	168	58	20.5499	2	4	4	4	4	4	4	3	4	4	3	2	38	3	3	3	4	4	4	2	4	3	30	2	2	2	2	2	4	3	2	3	22	3	2	3	2	2
771	1	1	1	2	0	3	4	2	175	58	18.9388	2	3	3	3	5	3	3	4	4	3	3	2	34	3	3	3	3	3	3	2	4	3	27	1	1	3	2	4	3	4	4	4	26	2	2	2	2	2
772	1	2	2	1	1	4	3	3	160	57	22.2656	2	4	4	2	4	2	3	4	4	5	3	2	35	3	3	3	3	3	3	2	3	3	26	2	2	2	2	4	3	3	3	2	23	3	2	3	3	3
773	1	1	2	2	1	1	3	5	171	57	19.4932	2	5	5	5	5	5	5	5	5	5	5	2	50	2	2	3	2	2	2	3	3	3	22	2	2	2	3	2	2	3	3	2	21	2	2	3	3	2
774	1	2	2	1	0	1	2	5	163	56	21.0772	2	2	2	2	2	2	2	2	4	3	5	1	26	3	3	3	3	3	3	3	3	3	27	3	3	3	3	3	3	3	3	3	27	3	3	3	3	3
775	1	2	1	2	0	3	3	3	163.5	56	20.9485	2	2	4	3	4	2	2	5	2	4	3	1	31	3	3	3	3	3	3	2	3	3	26	2	2	3	2	3	2	2	2	2	20	3	2	2	2	2
776	1	2	1	1	0	4	3	3	173	56	18.7109	2	2	2	4	4	2	2	4	2	2	2	1	26	3	4	4	4	4	4	2	4	3	32	4	1	4	3	4	4	3	2	3	28	4	4	4	3	4
777	1	2	2	2	0	1	2	3	166	55	19.9594	2	3	3	5	4	2	2	3	5	3	2	1	32	3	3	3	2	2	2	1	3	2	21	2	2	4	2	2	4	4	2	4	26	1	2	2	2	2
778	1	1	2	1	0	2	2	3	170	55	19.0311	2	1	3	1	5	1	1	1	1	2	1	1	17	3	3	3	4	3	3	2	3	3	27	2	1	3	1	2	1	4	1	2	17	4	4	2	3	2
779	1	2	2	1	1	4	3	5	161	54	20.8325	2	2	4	4	4	2	4	2	4	4	4	2	34	2	3	3	3	3	3	2	3	3	25	3	2	3	2	3	2	3	2	3	23	2	4	2	2	2
780	1	2	1	1	0	1	3	4	157	53	21.5019	2	1	1	4	2	2	2	2	4	4	2	1	24	4	4	4	4	4	4	4	4	4	36	4	4	4	4	4	4	4	4	2	34	4	2	3	4	3
781	1	2	1	1	0	1	2	3	160	53	20.7031	2	5	5	2	5	3	4	4	4	4	3	2	39	3	4	4	3	4	4	2	3	3	30	2	2	2	2	3	3	3	2	4	23	2	2	2	2	2
782	1	2	1	2	1	1	3	4	163	53	19.9481	2	4	4	2	4	3	3	5	3	4	2	2	34	4	4	4	4	4	4	2	4	4	34	2	2	4	3	4	2	4	4	3	28	4	2	4	2	2
783	1	2	2	2	1	1	3	4	164	52	19.3337	2	4	4	4	4	3	3	3	3	4	2	2	34	4	4	4	4	4	4	4	4	4	36	2	2	4	2	4	2	3	2	4	25	2	2	2	3	2
784	1	2	1	2	1	3	4	5	174.5	52	17.077	1	5	6	2	6	6	6	6	6	6	6	2	55	3	4	1	2	2	2	4	3	1	22	3	2	4	2	4	1	3	4	2	25	1	2	1	1	1
785	1	2	2	2	0	2	3	4	160	50	19.5312	2	4	4	3	3	3	3	3	3	3	3	1	32	3	3	3	3	3	3	1	3	3	25	4	4	4	3	4	2	4	4	4	33	4	4	4	4	4
786	1	2	2	2	0	1	2	4	166	50	18.1449	1	3	3	4	6	2	4	4	4	2	2	2	34	3	3	3	3	3	3	2	3	3	26	1	1	3	3	2	2	2	1	3	18	2	2	2	2	2
787	1	2	1	2	0	1	3	4	168	50	17.7154	1	1	1	1	1	1	1	1	1	1	5	1	14	4	4	4	4	2	2	2	2	4	28	2	2	2	2	4	4	4	2	2	24	4	2	4	4	4
788	1	2	1	1	1	1	3	5	155	48	19.9792	2	5	5	4	6	4	4	4	6	4	3	2	45	3	4	4	4	3	4	2	2	2	28	3	3	3	3	4	4	4	3	3	30	4	2	2	3	2
789	1	1	2	1	0	3	2	4	168	48	17.0068	1	2	5	2	3	3	3	1	2	4	2	1	27	2	3	2	2	2	2	3	2	3	21	1	1	4	2	3	2	4	2	3	22	2	1	2	2	1
790	1	2	1	2	0	1	2	3	163	46	17.3134	1	4	2	2	4	4	4	4	4	4	4	2	36	3	4	4	4	3	3	3	3	3	30	3	1	1	3	3	3	3	3	3	23	3	3	3	3	3
791	1	2	2	2	1	2	2	4	158	45	18.026	1	5	5	5	5	5	5	5	5	5	5	2	50	3	3	2	3	3	3	3	3	3	26	2	2	3	2	2	3	3	1	3	21	2	2	2	2	2
792	1	2	1	1	0	1	3	3	161	45	17.3604	1	4	4	4	4	4	4	3	4	5	4	2	40	2	2	2	2	2	3	2	3	3	21	2	2	3	4	4	3	3	3	3	27	2	2	2	2	2
793	1	2	1	1	0	1	2	3	160	44	17.1875	1	3	4	2	3	3	3	5	6	4	4	2	37	2	3	3	2	2	2	2	2	2	20	2	2	2	2	2	2	2	2	2	18	2	2	2	2	2
794	5	2	1	2	1	1	4	5	158	105	42.0606	4	6	6	6	6	5	6	6	6	6	6	2	59	4	4	4	4	4	4	2	4	4	34	2	1	4	4	4	4	1	1	3	24	4	2	4	4	4
795	5	1	2	1	0	1	2	4	176	101	32.6059	4	3	3	2	4	2	2	4	4	4	1	1	29	2	4	4	3	2	3	2	4	2	26	2	1	4	2	4	3	3	1	3	23	2	2	3	2	2
796	5	1	1	1	0	2	2	4	187	97	27.7389	3	2	3	2	3	2	2	4	2	2	2	1	24	2	2	2	2	2	1	2	1	2	16	2	1	3	2	2	3	4	2	3	22	2	1	1	1	1
797	5	2	2	2	0	1	3	3	168	90	31.8878	4	2	4	2	4	3	2	3	2	2	1	1	25	4	4	4	4	4	4	2	3	3	32	1	2	4	2	3	2	2	2	2	20	3	2	4	2	2
798	5	1	1	2	0	1	2	3	180.5	89	27.3172	3	2	4	2	2	1	1	1	2	2	2	1	19	4	4	4	4	4	2	2	4	4	32	3	3	4	2	4	2	2	2	2	24	1	2	1	1	2
799	5	2	1	2	0	3	2	4	173	80	26.7299	3	4	4	3	5	5	5	5	5	2	2	2	40	3	2	2	2	2	2	2	2	2	19	2	2	2	2	2	4	4	2	2	22	2	2	2	2	2
800	5	1	2	1	1	2	3	3	182	80	24.1517	3	4	4	2	4	4	3	4	3	3	2	2	33	2	3	3	3	2	2	3	4	4	26	3	2	3	2	2	2	3	2	2	21	3	2	3	3	3
801	5	2	2	2	0	1	3	3	167	70	25.0995	3	1	4	2	4	4	4	4	4	3	2	1	32	4	3	4	4	3	4	1	4	3	30	2	1	4	2	3	2	3	2	2	21	2	2	2	2	2
802	5	1	1	2	0	1	3	3	185	70	20.4529	2	4	4	4	5	4	4	5	4	5	3	2	42	3	3	3	3	3	3	2	3	3	26	3	3	3	3	3	3	3	3	3	27	3	3	3	3	3
803	5	1	1	1	0	1	3	3	172	65	21.9713	2	2	2	2	4	2	2	2	4	2	2	1	24	2	2	4	2	2	2	2	2	2	20	2	2	2	2	2	4	2	2	1	19	2	2	2	2	2
804	5	1	1	1	0	2	3	2	181	65	19.8407	2	2	2	4	2	2	2	2	4	4	2	1	26	4	4	4	4	3	4	3	4	4	34	3	1	4	2	3	2	3	2	2	22	3	2	3	2	2
805	5	2	2	1	1	2	2	5	157	64	25.9645	3	5	4	5	5	5	5	5	5	6	4	2	49	3	4	4	4	3	3	2	4	3	30	2	2	4	2	3	4	4	2	2	25	3	2	2	2	2
806	5	2	1	2	0	1	3	2	165	64	23.5078	2	3	4	4	3	2	3	3	3	3	3	1	31	4	4	4	4	4	4	2	4	4	34	4	4	4	4	4	4	4	4	4	36	4	4	4	4	4
807	5	1	1	2	1	1	2	3	180	63	19.4444	2	5	5	4	2	2	2	5	5	5	4	2	39	4	4	4	2	3	2	4	2	4	29	1	1	1	2	2	2	2	1	1	13	2	1	2	4	3
808	5	2	1	2	0	1	2	4	153	60	25.6312	3	6	6	4	4	2	3	4	4	5	2	2	40	4	4	4	3	4	4	2	4	4	33	2	2	4	2	2	2	3	2	4	23	2	1	2	2	2
809	5	2	2	2	0	3	3	4	165	60	22.0386	2	4	4	1	6	4	4	4	3	3	3	2	36	3	4	3	4	4	4	2	4	2	30	2	1	3	3	3	2	3	1	2	20	2	1	2	2	2
810	5	2	1	2	0	1	3	3	163	58.5	22.0181	2	4	4	4	4	4	4	4	4	4	4	2	40	4	4	3	3	3	3	2	4	3	29	2	2	3	2	3	2	2	2	3	21	3	2	3	2	2
811	5	1	2	2	0	2	2	4	176	58	18.7242	2	4	4	2	5	2	2	4	4	5	2	2	34	4	3	4	3	3	4	3	3	2	29	1	2	3	3	4	1	3	1	2	20	3	2	2	3	1
812	5	2	2	2	1	1	2	4	165	57	20.9366	2	2	4	3	6	5	5	4	6	3	3	2	41	3	3	3	3	4	4	4	4	4	32	2	1	3	2	3	3	4	1	3	22	3	2	3	3	3
813	5	1	2	1	1	1	3	4	172	57	19.2672	2	4	4	4	4	4	4	4	3	4	3	2	38	2	2	2	2	2	3	3	2	3	21	2	2	4	2	2	2	3	2	3	22	1	1	2	3	1
814	5	2	2	2	1	1	2	5	163	56	21.0772	2	4	4	4	4	4	4	4	4	4	4	2	40	3	4	3	3	4	3	1	3	3	27	2	2	3	3	4	2	2	2	4	24	3	3	3	3	3
815	5	2	1	1	0	1	3	4	172	55	18.5911	2	4	4	2	4	4	4	4	2	2	1	1	31	4	4	2	4	2	4	4	3	4	31	2	1	3	2	2	2	3	1	4	20	3	1	3	3	2
816	5	2	1	1	1	4	3	3	157	54	21.9076	2	5	5	2	6	2	2	6	2	5	5	2	40	4	4	4	4	4	4	4	4	4	36	4	4	3	3	4	4	3	4	3	32	3	1	4	4	4
817	5	2	2	2	0	1	2	3	165	54	19.8347	2	3	3	2	4	3	3	3	3	3	3	1	30	3	3	3	4	3	4	3	3	3	29	2	2	2	2	2	2	2	2	3	19	2	2	2	2	2
818	5	2	1	2	1	2	2	4	163	53	19.9481	2	5	5	2	3	3	3	3	3	3	3	1	33	3	3	3	3	3	2	3	3	3	26	2	1	3	2	3	2	3	2	2	20	2	2	2	2	2
819	5	2	2	1	0	2	3	4	170	53	18.3391	1	3	4	4	5	4	4	4	3	3	3	2	37	3	3	3	3	3	3	3	3	3	27	3	3	3	3	3	3	3	3	3	27	3	3	3	3	3
820	5	2	1	2	0	1	3	4	165	52	19.1001	2	2	2	4	5	4	4	3	6	5	1	2	36	4	4	4	4	4	4	1	4	4	33	1	1	2	4	4	4	4	1	4	25	4	2	4	2	2
821	5	2	1	1	0	3	3	4	166	52	18.8707	2	4	4	5	4	4	4	3	3	5	4	2	40	4	4	2	2	3	2	3	3	3	26	2	2	4	2	3	2	4	2	3	24	3	2	2	1	2
822	5	2	1	2	0	1	3	3	155	51	21.2279	2	4	4	5	4	3	3	4	4	4	3	2	38	2	2	2	2	2	2	2	2	2	18	2	2	3	2	2	4	3	3	3	24	2	3	2	2	2
823	5	2	1	2	0	1	2	4	164	50	18.5901	2	4	4	4	3	3	3	3	4	4	3	2	35	4	4	4	4	2	4	2	4	4	32	2	2	3	2	3	2	2	1	2	19	3	2	2	2	2
824	5	2	2	1	0	3	2	3	160	49	19.1406	2	2	2	4	4	4	4	4	4	4	4	2	36	2	2	2	2	2	2	2	2	3	19	2	3	3	3	3	3	3	2	3	25	2	1	3	3	3
825	5	2	2	2	0	1	3	3	171	49	16.7573	1	2	4	2	4	4	4	4	4	3	2	1	33	3	3	3	3	3	3	2	3	3	26	2	1	3	3	3	3	3	2	3	23	3	2	3	3	3
826	5	2	1	1	1	2	4	5	162	47	17.9089	1	5	5	5	5	5	5	5	5	5	5	2	50	3	3	3	2	3	3	3	3	2	25	2	2	3	2	2	2	2	1	2	18	2	2	2	2	2
827	5	2	2	2	1	1	2	4	153	46	19.6506	2	1	1	1	6	4	6	2	6	6	1	2	34	4	4	4	4	4	4	4	4	3	35	4	4	4	2	4	4	3	1	4	30	4	3	4	4	4
828	5	2	2	2	0	1	3	3	160	45	17.5781	1	2	4	2	6	3	5	5	5	2	1	2	35	2	2	3	3	2	2	2	2	2	20	2	1	4	4	2	2	2	2	3	22	3	2	2	2	2
829	1	1	1	1	0	1	2	2	180	110	33.9506	4	2	4	1	5	2	2	2	3	4	1	1	26	1	1	1	1	4	4	4	2	2	20	4	4	4	2	4	4	4	4	4	34	3	2	4	2	2
830	1	1	1	1	0	2	2	5	172	105	35.4922	4	4	4	4	2	2	3	3	4	4	4	2	34	2	2	2	2	2	2	2	2	2	18	2	2	2	2	2	2	2	2	2	18	2	2	2	2	2
831	1	1	2	1	1	2	3	4	170	100	34.6021	4	4	4	3	5	5	5	5	5	4	4	2	44	2	2	2	2	2	2	2	2	2	18	2	2	2	2	2	2	2	2	2	18	2	2	2	2	2
832	1	1	2	1	0	4	3	2	180	100	30.8642	4	4	4	3	3	4	2	3	2	4	2	1	31	3	2	3	3	3	2	3	2	2	23	2	3	4	3	3	2	4	1	2	24	1	2	1	1	1
833	1	1	1	1	1	2	3	5	182	95	28.6801	4	4	4	5	3	3	3	4	4	4	3	2	37	3	3	3	3	2	3	3	3	3	26	3	2	3	2	3	2	3	3	3	24	3	2	2	2	2
834	1	1	2	1	0	1	3	3	175	89	29.0612	4	4	4	1	4	2	2	3	4	2	2	1	28	2	2	2	2	2	2	1	2	2	17	2	2	2	2	3	2	2	2	1	18	3	2	2	2	2
835	1	1	2	2	1	1	1	3	168	77	27.2817	3	4	4	4	4	4	4	4	4	4	4	2	40	3	3	3	2	3	2	2	3	3	24	3	3	2	3	3	2	2	3	3	24	3	3	3	3	3
836	1	2	2	2	1	2	3	4	151	75	32.8933	4	4	4	4	3	3	3	4	4	5	4	2	38	2	3	3	3	2	2	2	2	2	21	3	3	4	2	2	2	3	2	2	23	2	2	2	1	1
837	1	2	2	1	0	1	3	4	165	75	27.5482	3	4	3	3	5	2	2	2	5	3	1	1	30	4	3	3	2	4	4	3	3	3	29	2	2	4	2	3	3	4	2	4	26	3	2	4	4	2
838	1	1	2	2	0	2	2	4	177	75	23.9395	2	4	4	2	4	4	4	4	6	4	4	2	40	3	3	3	2	1	3	2	2	2	21	2	2	2	2	2	2	2	2	2	18	2	2	2	2	2
839	1	1	1	2	1	1	3	3	180	75	23.1481	2	4	4	4	4	4	4	4	4	4	4	2	40	2	2	2	2	2	2	2	3	3	20	2	2	2	2	2	2	2	2	2	18	2	2	2	2	2
840	1	1	2	1	1	2	2	5	178	70	22.0932	2	5	5	5	3	3	3	4	5	4	3	2	40	3	3	3	2	3	2	2	3	2	23	2	3	3	2	3	1	3	2	1	20	2	2	2	2	2
841	1	2	2	2	0	4	3	4	163	64	24.0882	3	3	4	4	2	2	2	2	4	4	2	1	29	3	4	4	4	4	4	4	2	4	33	2	2	2	2	4	2	4	2	4	24	4	4	4	4	4
842	1	2	2	2	0	1	3	2	160	63	24.6094	3	5	5	3	5	5	5	5	5	5	4	2	47	3	3	3	3	3	3	3	3	3	27	2	2	2	2	2	2	2	2	2	18	2	2	2	2	2
843	1	2	2	2	0	1	3	3	161	58	22.3757	2	3	3	1	6	4	4	5	5	3	1	2	35	2	2	2	2	2	2	2	2	2	18	2	2	4	2	4	4	4	4	2	28	2	2	2	2	2
844	1	2	2	2	1	1	3	4	160	56	21.875	2	4	3	3	4	4	4	4	4	4	3	2	37	3	2	2	3	2	2	2	2	2	20	2	2	2	1	2	3	2	2	2	18	2	2	2	2	2
845	1	2	2	2	1	2	3	4	163	54	20.3244	2	5	5	3	4	4	4	5	5	5	4	2	44	3	3	3	2	2	3	3	3	3	25	3	3	3	2	3	2	3	2	4	25	3	3	3	2	3
846	1	2	2	2	0	1	2	3	164	54	20.0773	2	4	4	2	4	3	3	3	4	4	3	2	34	3	3	3	2	3	3	2	3	2	24	2	2	3	2	2	2	2	2	2	19	2	2	2	2	2
847	1	2	1	2	0	1	3	3	162	53	20.1951	2	4	4	2	4	4	4	3	3	5	4	2	37	4	3	4	4	2	4	1	4	3	29	1	2	4	2	4	3	3	1	4	24	4	2	4	3	2
848	1	2	2	2	1	1	3	4	151	52	22.806	2	5	4	5	5	4	4	5	5	4	5	2	46	4	4	4	4	4	4	4	4	3	35	2	2	4	2	3	2	3	2	3	23	2	2	2	2	2
849	1	2	1	1	0	4	3	3	173	52	17.3745	1	3	5	1	4	2	2	4	6	2	2	1	31	1	1	4	3	1	2	2	1	1	16	2	1	4	2	2	3	4	1	3	22	2	1	3	2	2
850	1	2	1	2	0	2	2	4	157	51	20.6905	2	6	6	4	2	2	2	2	5	6	4	2	39	2	4	3	3	4	4	2	2	3	27	2	2	4	4	4	2	4	2	4	28	2	2	2	2	2
851	1	2	2	1	0	2	4	4	169	51	17.8565	1	2	5	2	5	2	2	5	5	5	2	2	35	3	3	3	3	3	3	2	3	3	26	1	1	4	3	3	2	4	1	3	22	3	3	3	2	1
852	1	2	2	1	0	1	4	5	158	50	20.0288	2	1	1	4	5	3	3	6	4	3	2	1	32	3	3	3	3	2	4	4	4	3	29	1	1	1	1	1	3	3	1	1	13	3	1	1	2	1
853	1	2	2	2	0	4	3	4	158	50	20.0288	2	4	5	2	6	5	5	5	5	5	2	2	44	3	3	3	2	3	3	2	3	3	25	1	1	4	3	3	2	4	3	2	23	2	2	2	2	2
854	1	2	1	2	0	1	2	3	159	49	19.3821	2	4	4	4	4	4	4	4	4	4	4	2	40	3	3	3	3	3	3	3	3	3	27	3	3	3	3	3	3	3	1	4	26	3	3	3	3	3
855	1	2	1	2	0	1	2	4	159.5	49	19.2608	2	4	5	5	5	2	2	4	5	4	3	2	39	4	4	4	3	3	3	3	3	3	30	2	3	4	2	2	2	3	1	4	23	2	2	1	1	2
856	1	2	2	2	1	2	2	4	152	47	20.3428	2	2	4	4	5	5	5	5	5	5	5	2	45	4	3	4	4	3	4	4	4	4	34	2	2	4	2	3	3	3	2	3	24	2	2	2	2	2
857	1	2	1	2	0	1	3	3	161	42	16.2031	1	4	4	4	3	3	4	4	5	3	2	2	36	3	4	4	4	3	4	2	4	3	31	2	1	4	2	3	3	3	2	4	24	4	2	4	2	2
858	5	1	1	2	0	1	4	2	185	117	34.1855	4	4	4	2	6	2	2	5	1	2	2	1	30	2	2	2	1	1	2	2	2	2	16	2	1	4	2	3	3	4	1	4	24	1	1	1	1	1
859	5	1	2	2	1	4	2	5	178	95	29.9836	4	4	4	4	4	4	4	5	4	4	3	2	40	1	2	2	2	2	2	2	2	2	17	2	2	3	2	3	2	2	2	2	20	2	2	2	2	2
860	5	1	1	1	0	4	3	4	178	85	26.8274	3	4	4	4	1	3	3	3	4	4	3	2	33	2	3	3	3	3	3	3	3	3	26	3	3	3	3	2	2	2	2	2	22	2	2	2	2	2
861	5	2	1	2	0	1	4	4	175	80	26.1224	3	2	4	4	5	3	2	4	4	3	2	1	33	3	3	3	3	3	4	1	4	2	26	4	4	4	4	4	4	4	4	4	36	3	3	3	2	2
862	5	2	1	2	0	3	4	5	173	76	25.3934	3	6	6	5	6	6	6	6	1	6	4	2	52	2	4	2	2	2	2	4	3	2	23	2	2	4	2	2	4	4	2	4	26	1	2	2	2	2
863	5	1	1	1	0	4	2	3	178	75	23.6713	2	3	1	1	3	3	3	3	4	3	4	1	28	2	3	4	3	1	1	2	3	3	22	2	1	2	1	3	3	1	1	3	17	1	2	1	1	1
864	5	1	2	2	0	3	3	3	170	72	24.9135	3	4	4	4	4	4	4	4	4	5	4	2	41	2	3	3	3	3	3	2	2	2	23	2	2	2	2	2	2	2	2	2	18	1	2	2	2	2
865	5	2	2	2	1	3	2	5	156	65	26.7094	3	4	4	5	5	4	4	4	5	5	3	2	43	3	2	2	2	2	2	2	2	2	19	3	3	3	2	2	2	2	3	1	21	1	1	1	1	1
866	5	2	1	1	0	2	3	4	160	65	25.3906	3	3	4	3	3	2	2	5	4	3	2	1	31	4	4	4	4	2	4	2	4	4	32	2	2	4	2	3	3	4	4	4	28	4	1	2	3	2
867	5	2	2	2	0	1	3	3	163	65	24.4646	3	4	4	4	4	3	3	3	3	3	3	2	34	3	3	3	3	3	3	3	3	3	27	3	2	3	3	3	3	3	1	3	24	3	2	2	2	2
868	5	1	2	1	0	2	3	3	185	65	18.992	2	1	1	1	4	1	1	1	6	3	3	1	22	3	3	3	3	3	3	3	3	3	27	3	3	3	3	3	3	3	3	3	27	3	3	3	3	3
869	5	1	2	2	1	2	2	5	168	64	22.6757	2	4	5	5	4	4	5	5	5	5	5	2	47	3	3	3	3	3	3	2	4	2	26	4	4	4	2	2	1	4	1	4	26	1	1	2	1	1
870	5	2	2	1	0	1	2	3	169	64	22.4082	2	4	4	2	5	4	4	4	4	4	2	2	37	3	3	3	3	4	4	2	4	4	30	2	2	3	2	4	2	3	2	2	22	3	2	2	2	2
871	5	2	1	1	1	1	3	4	158	63	25.2363	3	4	4	4	4	4	4	4	4	4	4	2	40	3	3	3	3	3	3	3	3	3	27	2	2	3	2	3	2	2	2	4	22	2	2	2	2	2
872	5	1	2	2	0	4	3	4	170	62	21.4533	2	1	1	1	6	6	6	6	6	1	1	2	35	3	3	4	3	3	3	3	3	3	28	1	1	1	2	3	2	3	3	1	17	3	3	3	3	3
873	5	2	2	2	0	2	3	3	166	61	22.1367	2	4	4	4	5	5	4	4	5	5	3	2	43	3	3	4	3	3	3	3	3	3	28	4	4	3	3	3	1	2	4	4	28	3	2	3	3	3
874	5	2	1	2	0	1	2	4	164	58	21.5645	2	4	3	3	3	3	2	3	4	4	3	1	32	3	3	3	3	3	3	2	3	3	26	3	3	3	3	3	3	3	2	3	26	3	3	3	3	3
875	5	2	2	1	0	1	3	2	165	56	20.5693	2	1	1	1	4	4	4	5	4	1	1	1	26	4	4	2	4	2	4	3	4	4	31	4	4	2	4	4	4	4	4	3	33	2	1	2	1	1
876	5	2	1	2	0	2	1	3	158	55	22.0317	2	1	2	1	4	2	2	2	4	4	2	1	24	4	4	4	4	2	2	2	4	3	29	2	1	4	2	3	1	4	4	4	25	3	4	3	2	2
877	5	2	1	1	0	3	3	3	161	54	20.8325	2	1	1	5	3	2	2	3	2	2	1	1	22	3	3	3	3	3	3	3	3	2	26	3	1	4	4	4	1	4	4	4	29	3	3	3	3	3
878	5	2	1	2	1	1	2	4	162	54	20.5761	2	6	4	5	4	4	4	4	5	5	2	2	43	3	2	2	1	2	2	2	2	2	18	2	2	2	2	4	2	3	2	4	23	2	3	2	1	1
879	5	2	2	2	1	1	2	4	161.5	52	19.9369	2	4	4	2	5	4	4	3	4	4	3	2	37	2	2	2	2	2	2	2	2	2	18	2	2	2	2	2	2	2	2	2	18	2	2	2	2	2
880	5	2	2	2	1	3	3	4	163.5	52	19.4522	2	5	5	2	5	5	5	5	5	5	2	2	44	2	4	4	4	2	4	4	2	2	28	2	2	2	4	4	3	4	1	4	26	2	2	2	2	2
881	5	2	2	2	1	1	2	4	158	51	20.4294	2	4	4	5	5	5	5	5	5	5	3	2	46	4	3	3	3	4	4	2	3	2	28	1	2	4	2	3	2	4	2	4	24	2	1	2	3	2
882	5	2	2	2	1	4	1	3	157	50	20.2848	2	3	5	2	5	5	5	3	5	5	5	2	43	3	3	2	2	2	4	2	2	2	22	1	2	3	2	3	2	3	1	3	20	2	2	2	1	2
883	5	2	1	2	0	1	3	3	162	49	18.6709	2	1	4	2	4	2	2	2	2	4	3	1	26	3	3	3	4	4	4	2	2	2	27	2	2	4	4	4	4	4	2	4	30	4	2	4	4	4
884	5	2	2	2	0	1	3	4	162	48	18.2899	1	4	4	2	4	4	4	4	6	6	4	2	42	2	3	2	2	3	4	2	4	3	25	2	1	3	2	2	2	2	2	3	19	2	1	3	3	1
885	5	2	2	2	0	1	2	4	150	38	16.8889	1	3	5	3	3	4	4	4	5	4	3	2	38	2	2	4	2	2	2	2	4	4	24	2	1	2	2	2	2	3	2	3	19	1	2	2	2	2
886	1	1	2	2	0	4	3	3	178	80	25.2493	3	4	3	2	5	6	6	4	6	6	2	2	44	3	3	3	2	2	2	3	2	4	24	4	4	4	3	4	3	4	3	3	32	3	3	3	3	3
887	1	1	1	1	0	1	3	2	178	80	25.2493	3	3	3	5	5	3	3	3	5	5	3	2	38	4	4	4	4	3	4	3	3	4	33	3	3	3	2	2	3	4	2	4	26	3	2	3	3	4
888	1	2	1	1	1	1	4	3	170	75	25.9516	3	3	4	3	4	3	3	3	4	3	3	1	33	4	4	4	3	4	4	2	3	4	32	2	2	3	2	3	4	4	2	1	23	3	1	3	3	3
889	1	2	2	2	0	1	3	4	162	73	27.8159	3	2	5	2	2	2	5	5	5	2	2	1	32	4	4	4	4	4	4	4	2	4	34	4	4	4	2	4	2	4	3	3	30	2	2	4	3	1
890	1	1	2	2	1	2	3	5	180	70	21.6049	2	6	6	1	1	1	1	6	6	6	6	2	40	4	4	4	4	4	4	2	4	4	34	4	4	4	2	4	1	4	2	2	27	2	1	1	4	4
891	1	2	1	2	1	4	2	4	163	65	24.4646	3	5	5	4	6	5	5	5	5	5	4	2	49	3	3	3	3	2	3	2	3	3	25	2	2	3	2	3	2	3	2	2	21	3	2	2	2	2
892	1	1	2	1	0	1	2	4	170	65	22.4913	2	4	4	2	3	3	4	4	4	4	4	2	36	4	3	3	3	2	3	1	3	1	23	2	2	3	3	4	2	3	2	3	24	2	3	3	3	3
893	1	2	1	1	1	2	4	4	165	62	22.7732	2	3	3	4	6	4	4	6	5	5	1	2	41	4	4	4	4	4	4	2	4	2	32	2	2	3	3	3	2	3	2	1	21	3	3	4	2	2
894	1	2	2	1	0	2	2	3	158	60	24.0346	3	4	4	4	4	3	3	4	4	4	3	2	37	4	4	4	4	3	4	4	4	4	35	4	4	4	2	3	2	4	2	2	27	2	2	2	2	2
895	1	2	2	2	1	1	2	4	163.5	57	21.3226	2	5	5	2	4	2	2	4	2	5	3	2	34	3	3	3	3	3	4	2	2	3	26	2	2	3	2	2	2	2	1	2	18	2	1	2	1	1
896	1	2	2	2	1	1	2	4	161	56	21.6041	2	4	5	4	5	4	4	4	3	5	5	2	43	2	3	2	2	2	2	2	3	3	21	2	2	2	2	3	2	3	1	3	20	2	2	2	2	2
897	1	1	1	2	1	1	3	4	173	56	18.7109	2	4	6	4	3	4	3	4	3	1	4	2	36	3	1	3	3	3	3	4	3	3	26	3	1	1	2	4	3	2	3	2	21	2	4	3	2	4
898	1	2	2	2	0	1	2	3	160	55	21.4844	2	2	3	4	3	2	2	1	4	3	3	1	27	2	3	3	3	3	3	2	3	3	25	2	3	3	2	3	3	3	2	4	25	3	2	3	3	3
899	5	1	1	1	1	3	3	2	192	90	24.4141	3	6	6	4	6	6	6	5	6	6	2	2	53	2	1	4	2	3	4	3	3	4	26	1	1	4	2	3	3	4	1	3	22	1	1	1	1	1
900	5	2	2	2	1	2	3	4	160	80	31.25	4	4	4	4	4	3	3	2	4	4	2	2	34	3	3	3	3	2	3	2	3	3	25	2	2	2	2	2	2	2	2	2	18	2	2	2	2	2
901	5	2	2	2	0	1	3	5	165	75	27.5482	3	5	5	4	6	4	4	5	6	6	4	2	49	4	4	4	4	4	4	4	4	4	36	4	4	4	4	4	4	4	4	4	36	4	4	4	4	4
902	5	1	1	1	0	4	2	4	173	73	24.3911	3	4	4	4	3	3	3	4	4	4	4	2	37	2	2	2	3	2	2	2	3	2	20	2	2	4	2	4	2	3	1	3	23	2	1	3	2	1
903	5	1	2	2	0	1	3	3	170	70	24.2215	3	4	4	4	3	3	3	3	4	4	3	2	35	3	3	3	4	4	3	2	3	3	28	2	2	3	2	2	2	3	2	3	21	3	3	3	2	2
904	5	2	1	2	0	2	3	5	175	69	22.5306	2	2	4	4	4	2	2	4	2	2	2	1	28	4	4	4	4	4	4	2	4	4	34	2	4	2	2	2	2	2	2	2	20	2	2	2	2	2
905	5	2	1	1	0	1	4	3	162	68	25.9107	3	2	2	2	5	5	4	4	4	2	1	1	31	4	4	4	4	4	4	4	4	4	36	2	4	3	2	3	1	4	2	2	23	3	2	3	1	2
906	5	2	2	2	0	3	4	4	166.5	67	24.1683	3	4	5	1	6	6	6	6	6	6	1	2	47	3	3	3	2	2	4	1	3	2	23	2	3	4	2	3	2	3	2	3	24	2	2	2	2	1
907	5	2	1	2	0	2	3	5	168	63	22.3214	2	2	4	4	5	4	4	4	6	5	2	2	40	3	3	3	3	2	3	3	2	3	25	3	2	3	2	3	3	3	2	2	23	2	2	2	2	2
908	5	1	1	2	1	3	3	4	178	62	19.5682	2	4	6	2	5	5	5	5	5	5	3	2	45	2	4	4	3	4	3	3	3	3	29	2	1	4	3	4	3	4	1	2	24	2	1	3	2	2
909	5	2	2	2	0	4	2	4	155	56	23.3091	2	5	5	4	5	4	2	4	4	5	4	2	42	2	2	3	3	2	3	2	2	3	22	2	2	4	2	3	2	3	2	2	22	2	2	2	2	2
910	5	2	1	2	1	1	2	3	153	55	23.4952	2	3	4	4	4	2	2	2	4	4	4	1	33	4	3	3	3	3	3	3	4	4	30	3	4	4	3	4	3	4	4	2	31	3	2	2	2	2
911	5	2	1	1	0	1	2	3	156	55	22.6003	2	5	3	5	4	4	4	4	3	4	3	2	39	4	4	4	4	4	4	4	4	4	36	4	4	4	4	4	4	4	4	4	36	4	4	4	4	4
912	5	2	1	2	0	1	3	3	160	55	21.4844	2	4	4	2	2	3	3	4	2	4	1	1	29	2	3	2	2	2	2	2	4	2	21	2	2	2	3	3	3	2	2	3	22	2	2	2	2	2
913	5	2	1	1	1	3	3	5	167	55	19.721	2	4	4	4	4	4	4	4	4	4	4	2	40	2	2	2	2	2	2	2	2	2	18	2	2	4	2	3	2	3	1	4	23	2	4	2	2	2
914	5	1	2	2	0	1	2	3	167	55	19.721	2	2	2	2	2	2	2	2	4	5	2	1	25	4	4	2	2	2	2	2	2	2	22	2	2	2	2	4	2	2	2	4	22	4	2	4	2	2
915	5	2	2	2	1	2	3	5	163	54	20.3244	2	5	6	6	4	2	2	4	6	6	6	2	47	4	4	4	4	4	4	2	4	4	34	4	4	4	1	4	4	2	4	3	30	4	1	4	4	4
916	5	2	1	1	1	1	2	4	165	53	19.4674	2	5	5	5	5	5	5	5	5	5	5	2	50	3	4	4	4	4	4	4	4	4	35	4	3	3	3	3	3	3	2	3	27	4	3	3	2	2
917	5	2	2	2	0	3	3	3	160	52	20.3125	2	4	4	5	4	3	3	3	3	4	4	2	37	3	3	3	3	3	2	2	2	2	23	2	2	2	2	3	2	2	2	2	19	2	2	2	2	2
918	5	2	2	2	0	2	2	3	163	52	19.5717	2	4	4	2	3	3	3	4	4	4	3	2	34	4	4	4	4	3	3	2	3	3	30	3	2	4	3	2	2	4	4	3	27	3	4	4	1	2
919	5	2	2	2	0	4	2	2	160	50	19.5312	2	3	4	4	4	3	4	4	4	4	3	2	37	3	3	3	3	4	2	2	3	3	26	1	1	4	2	3	2	3	2	2	20	3	3	3	3	3
920	5	2	1	1	0	2	4	4	167	50	17.9282	1	2	4	4	5	4	4	4	5	5	1	2	38	2	1	2	3	2	4	2	2	2	20	1	1	4	3	4	1	4	1	2	21	3	1	4	2	2
921	5	2	2	1	1	3	3	5	163	49	18.4425	1	5	5	4	5	4	4	6	5	6	6	2	50	3	2	2	2	2	2	2	2	3	20	2	2	3	2	4	3	4	2	2	24	2	2	2	3	2
922	5	2	2	2	1	1	3	3	162	47	17.9089	1	3	4	2	5	4	4	3	4	4	3	2	36	3	3	3	3	2	3	3	3	3	26	2	2	4	3	4	2	4	2	3	26	3	1	3	2	2
923	5	2	2	2	1	3	2	4	162	45	17.1468	1	6	6	3	5	5	4	5	3	5	5	2	47	2	4	3	4	2	3	3	3	3	27	1	1	4	2	4	1	3	1	2	19	2	1	2	2	2
924	1	1	1	1	0	2	4	3	187	110	31.4564	4	3	4	3	4	4	4	5	5	2	1	2	35	3	4	4	4	3	4	4	4	4	34	3	2	4	2	4	2	4	4	3	28	4	3	3	3	3
925	1	1	2	2	1	1	2	5	175	90	29.3878	4	5	5	5	5	5	5	5	5	5	5	2	50	4	2	2	2	2	2	2	2	2	20	2	2	2	2	2	4	2	2	2	20	2	2	2	2	2
926	1	1	1	1	1	4	3	5	185	90	26.2966	3	2	2	4	3	4	3	6	3	4	3	2	34	2	2	2	3	3	2	2	3	2	21	3	2	2	2	2	3	2	2	2	20	2	3	2	2	2
927	1	1	2	2	1	3	3	4	173	82	27.3982	3	6	6	4	4	5	5	5	5	5	5	2	50	2	2	2	2	4	4	2	2	2	22	2	2	2	2	2	2	2	2	2	18	2	2	2	2	2
928	1	2	2	2	0	3	3	5	168	76	26.9274	3	4	3	3	6	6	6	6	6	6	3	2	49	3	2	2	2	2	2	2	2	2	19	2	2	2	2	2	2	2	2	2	18	2	2	2	2	2
929	1	1	2	2	0	1	3	3	169	70	24.5089	3	3	4	3	4	3	4	4	4	3	3	2	35	2	3	4	4	4	4	2	3	3	29	2	2	4	2	4	4	4	1	2	25	2	2	4	4	2
930	1	2	1	2	0	1	2	3	170	70	24.2215	3	4	4	2	4	2	2	3	2	4	2	1	29	3	3	2	4	1	2	1	2	2	20	2	2	4	4	4	4	4	1	4	29	3	1	2	3	2
931	1	2	2	1	0	1	3	2	160	65	25.3906	3	2	4	2	4	4	4	2	4	4	2	1	32	4	4	4	4	2	4	2	2	2	28	2	2	2	2	2	2	2	2	3	19	4	2	2	2	2
932	1	1	2	2	1	3	2	3	178	65	20.5151	2	4	4	4	1	1	1	1	1	1	1	1	19	2	4	4	2	4	2	2	2	2	24	3	2	4	4	4	4	4	2	3	30	2	2	2	2	2
933	1	2	2	2	1	3	2	3	162	60	22.8624	2	3	3	5	2	1	2	4	2	2	2	1	26	2	3	3	2	3	2	2	2	2	21	2	1	4	2	3	1	3	1	3	20	2	2	1	1	1
934	1	2	1	2	0	2	3	3	170	60	20.7612	2	2	2	2	2	2	2	2	2	2	2	1	20	3	2	2	4	2	4	2	4	2	25	4	3	4	3	3	3	3	3	3	29	3	4	3	2	3
935	1	1	2	1	1	1	3	3	198	60	15.3046	1	4	4	4	4	4	4	4	4	4	4	2	40	4	2	4	4	4	4	4	4	4	34	4	4	4	4	4	2	2	4	4	32	4	4	4	4	4
936	1	2	1	1	0	1	3	5	163	52	19.5717	2	3	4	4	6	2	2	5	2	2	5	2	35	2	3	3	3	2	3	1	2	2	21	3	2	4	2	3	2	3	1	4	24	4	2	2	2	2
937	1	2	2	2	1	3	3	4	168	51	18.0697	1	3	2	2	6	4	4	5	4	4	1	2	35	3	3	3	3	3	3	3	3	3	27	1	1	4	2	2	2	3	1	2	18	2	1	2	2	2
938	5	1	1	1	0	1	2	4	183	108	32.2494	4	1	4	2	5	4	4	3	3	4	3	2	33	4	2	4	4	3	3	4	3	3	30	2	2	3	3	3	3	4	2	4	26	3	1	3	3	3
939	5	2	1	1	0	1	3	4	163	105	39.5197	4	4	4	3	5	4	4	4	4	4	4	2	40	3	3	3	3	3	3	3	3	3	27	3	3	3	3	3	3	3	3	3	27	3	3	3	3	3
940	5	1	1	2	0	1	3	5	183	87	25.9787	3	5	5	4	5	5	5	5	5	5	5	2	49	3	3	3	3	2	4	2	4	4	28	2	2	4	2	2	3	2	3	2	22	2	2	2	3	2
941	5	2	2	2	0	1	2	1	166	80	29.0318	4	4	4	2	1	1	4	1	6	1	1	1	25	2	3	2	3	3	2	4	2	2	23	2	2	4	3	3	2	3	3	3	25	2	2	2	2	2
942	5	2	1	2	1	1	4	3	166	57	20.6852	2	4	5	4	4	4	3	3	4	5	4	2	40	2	2	2	2	2	1	2	3	3	19	3	3	4	4	4	4	4	1	4	31	2	2	2	3	2
943	5	2	1	2	1	3	3	5	167	55	19.721	2	4	4	5	6	6	6	4	6	6	4	2	51	3	4	3	4	3	4	3	4	3	31	4	3	3	2	3	3	4	2	3	27	2	1	1	2	1
944	5	2	1	1	0	3	4	4	158	52	20.83	2	5	4	3	6	3	4	5	1	2	1	2	34	4	4	4	4	4	3	2	3	3	31	1	1	4	3	2	4	4	2	3	24	3	3	3	3	4
945	5	2	1	1	0	4	4	3	168	52	18.424	1	3	4	4	4	4	4	4	5	5	4	2	41	3	3	3	3	3	3	2	3	3	26	3	2	3	2	3	2	3	2	3	23	4	3	3	3	3
946	5	2	2	1	1	1	3	4	167	48	17.2111	1	4	4	2	4	2	2	2	4	4	2	1	30	3	3	2	2	2	3	1	2	2	20	2	2	2	2	2	2	2	1	2	17	2	2	2	2	2
947	5	2	1	2	1	3	3	4	168	46	16.2982	1	4	4	2	5	4	4	4	3	3	2	2	35	4	4	3	3	4	2	2	3	2	27	2	1	4	4	2	2	4	1	1	21	2	3	3	2	2
948	5	2	1	2	1	3	2	4	164	45	16.7311	1	3	3	4	3	3	3	3	5	3	2	1	32	4	3	3	2	2	2	2	2	3	23	1	1	3	3	2	1	3	1	2	17	2	2	2	2	1
949	5	2	2	2	0	1	2	4	155	44	18.3143	1	1	1	3	2	2	2	2	4	2	1	1	20	3	4	4	4	4	4	1	4	4	32	3	1	4	2	4	2	4	4	3	27	3	3	3	3	3
950	1	1	2	2	1	1	3	3	179	90	28.089	4	1	1	1	3	2	2	4	4	2	2	1	22	2	3	3	3	2	4	2	2	2	23	2	2	2	2	2	3	3	3	2	21	2	2	2	2	2
951	1	2	2	1	0	1	3	4	158	72	28.8415	4	3	4	4	4	4	4	4	2	4	4	2	37	4	4	4	4	4	3	3	4	4	34	2	2	4	4	4	2	4	4	3	29	4	4	4	4	4
952	1	2	2	2	1	1	2	4	165	71	26.079	3	4	4	4	4	4	4	4	6	4	4	2	42	4	2	2	2	2	2	2	2	2	20	2	2	2	2	2	2	2	2	2	18	2	2	2	2	2
953	1	2	1	2	1	2	3	5	163	70	26.3465	3	6	5	4	4	4	3	4	6	6	4	2	46	4	4	3	4	3	4	2	2	3	29	2	2	2	4	3	4	2	1	3	23	2	4	1	2	2
954	1	1	2	2	1	4	3	3	175	70	22.8571	2	3	3	1	3	4	2	4	2	5	2	1	29	2	4	4	2	1	2	3	2	3	23	2	2	4	3	4	4	3	2	3	27	2	3	2	3	2
955	1	1	1	1	0	1	2	4	180	60	18.5185	2	4	4	5	4	3	5	4	4	5	4	2	42	2	4	4	2	3	3	4	3	3	28	4	4	4	2	4	2	4	3	3	30	2	4	3	2	2
956	1	2	2	2	0	1	3	3	150	48	21.3333	2	4	4	3	4	4	3	3	4	4	3	2	36	4	3	3	3	3	3	1	2	3	25	2	2	2	2	2	2	2	2	3	19	2	3	3	2	2
957	1	2	2	1	0	2	3	3	158	46	18.4265	1	1	1	6	4	4	4	4	6	6	2	2	38	4	4	4	4	4	4	4	4	4	36	2	3	4	4	4	1	4	2	3	27	2	2	2	2	2
958	5	2	1	2	1	1	3	3	165	115	42.2406	4	4	4	4	4	4	4	4	4	4	4	2	40	3	3	3	3	3	3	3	3	3	27	2	2	3	3	3	2	3	2	3	23	3	3	3	3	3
959	5	1	2	1	0	1	2	2	178	100	31.5617	4	1	1	1	4	3	3	1	2	1	1	1	18	3	3	4	3	4	4	3	4	3	31	4	1	3	4	4	2	4	4	4	30	4	4	2	2	2
960	5	1	2	2	1	2	2	3	178	93	29.3524	4	4	6	6	4	5	5	1	4	6	2	2	43	2	2	3	4	2	3	2	3	2	23	3	2	3	3	3	2	3	2	3	24	2	3	2	3	3
961	5	1	2	2	0	2	2	5	174	88	29.0659	4	4	4	5	5	2	2	5	2	4	3	2	36	3	3	3	3	2	3	3	3	3	26	2	2	4	2	3	2	4	1	2	22	3	2	2	2	2
962	5	2	1	2	0	1	3	4	162	80	30.4832	4	4	4	4	4	4	6	4	4	4	4	2	42	4	2	2	4	2	4	2	4	4	28	4	4	4	2	4	2	2	2	2	26	2	2	2	2	2
963	5	1	1	1	0	1	4	5	180	75	23.1481	2	4	6	2	6	6	6	4	5	5	2	2	46	2	2	2	2	2	3	2	3	2	20	1	1	3	2	2	1	4	2	2	18	2	1	1	2	1
964	5	2	2	1	0	3	2	4	163	72	27.0993	3	2	2	2	4	4	4	4	2	4	2	1	30	4	4	4	2	2	2	2	2	2	24	2	2	2	2	2	2	2	2	4	20	2	2	2	2	2
965	5	1	2	2	0	2	2	3	173	57	19.0451	2	1	1	3	5	2	2	4	6	3	1	1	28	3	2	2	2	2	2	1	2	2	18	1	1	4	2	2	2	2	1	3	18	1	1	1	2	1
966	1	1	1	1	0	1	2	3	183	78	23.2912	2	4	4	4	3	6	4	4	4	6	5	2	44	4	4	4	3	3	3	2	3	3	29	2	1	2	2	3	2	2	4	3	21	1	3	3	2	3
967	5	1	2	2	1	1	3	3	173	76	25.3934	3	2	3	3	3	3	3	3	4	4	3	1	31	3	3	3	3	3	3	3	3	3	27	2	2	2	2	2	2	2	2	3	19	3	2	2	2	2
968	5	1	2	1	0	4	2	3	180	70	21.6049	2	2	2	2	2	2	2	2	2	2	2	1	20	4	4	4	4	4	4	4	4	4	36	2	2	2	2	2	2	2	2	2	18	1	2	1	1	1
969	5	2	2	1	1	3	4	4	164	53	19.7055	2	4	5	4	6	5	4	4	5	5	5	2	47	4	4	3	3	4	3	3	4	3	31	3	2	4	2	3	3	4	2	3	26	3	3	3	3	3
970	5	2	1	1	1	1	4	3	164	48	17.8465	1	2	2	1	2	2	2	3	4	4	1	1	23	2	4	2	2	4	4	2	2	4	26	1	1	4	4	4	1	4	1	2	22	2	1	2	2	2
971	1	1	2	1	0	1	4	3	170	62	21.4533	2	4	4	2	6	4	4	5	6	2	4	2	41	1	4	4	4	4	4	3	2	4	30	3	2	3	2	3	2	3	4	3	25	1	4	1	1	1
972	1	1	1	1	0	4	3	4	173	60	20.0474	2	4	3	3	1	1	1	1	3	4	4	1	25	3	3	2	2	3	2	2	3	2	22	1	1	4	4	4	4	4	3	3	28	2	2	2	2	2
973	1	2	1	1	0	1	3	3	160	55	21.4844	2	3	4	2	2	2	2	2	4	4	1	1	26	2	4	4	3	2	4	3	3	2	27	2	1	4	2	3	2	3	1	3	21	2	2	2	1	2
974	1	2	2	2	1	3	1	5	166	53	19.2336	2	4	4	5	5	5	5	5	5	5	4	2	47	2	2	1	2	1	2	1	1	4	16	2	2	4	2	2	1	2	1	2	18	2	3	2	2	2
975	1	2	1	1	0	1	4	4	169	47.2	16.526	1	4	4	1	4	2	2	1	4	4	4	1	30	2	4	4	4	1	3	4	4	4	30	2	2	4	4	4	4	4	1	1	26	4	4	4	4	4
976	5	1	2	2	0	3	2	5	180	65	20.0617	2	6	6	2	6	3	3	6	3	4	3	2	42	2	3	3	3	2	3	3	3	3	25	2	2	3	1	4	2	4	1	4	23	4	3	3	3	3
977	5	2	1	1	0	1	3	3	165	60	22.0386	2	4	4	4	4	4	4	4	4	4	2	2	38	2	2	4	2	3	2	2	2	2	21	2	2	2	3	2	2	2	2	2	19	2	2	2	1	2
978	5	2	1	2	0	2	2	2	158	50	20.0288	2	1	1	4	4	3	5	2	1	4	1	1	26	4	4	4	4	4	4	4	4	4	36	3	3	3	3	3	3	3	3	4	28	4	4	4	4	3
979	1	2	2	2	1	1	3	5	170	100	34.6021	4	6	6	6	6	4	4	4	4	5	2	2	47	4	4	4	4	3	4	4	4	4	35	3	4	2	2	4	4	4	4	4	31	4	4	4	4	4
980	1	1	1	2	1	1	2	4	178	85	26.8274	3	5	5	4	4	4	3	4	4	5	3	2	41	3	3	3	4	2	3	2	3	3	26	3	3	3	2	4	3	3	1	3	25	3	2	3	3	3
981	1	2	1	1	0	1	2	3	169	68	23.8087	2	6	6	1	6	6	6	6	6	6	1	2	50	4	3	3	4	3	4	3	4	4	32	4	3	4	4	4	4	4	2	4	33	4	4	4	2	2
982	1	2	2	2	0	2	2	4	161	51	19.6752	2	4	2	2	4	2	2	2	4	2	2	1	26	4	4	2	4	4	4	2	4	2	30	4	4	1	1	2	1	2	4	1	20	1	4	4	1	3
983	5	2	2	2	0	2	3	3	163	90	33.8741	4	3	3	3	3	3	3	3	3	3	3	1	30	2	4	4	4	4	4	4	2	4	32	4	4	4	4	4	4	2	2	4	32	4	4	2	2	4
984	5	1	1	2	1	2	2	5	185	80	23.3747	2	4	1	2	4	4	4	4	6	6	3	2	38	4	3	4	4	2	2	4	2	4	29	4	4	4	2	2	4	4	4	2	30	2	4	4	4	2
985	5	2	1	2	0	2	2	4	172	62	20.9573	2	5	5	2	6	5	4	5	5	6	2	2	45	2	2	3	4	2	2	3	2	3	23	2	2	4	2	3	2	4	2	2	23	2	2	1	1	1
986	5	2	2	2	1	3	2	4	158	50	20.0288	2	2	3	4	6	6	6	6	6	6	4	2	49	4	4	4	4	4	4	4	4	4	36	2	2	3	2	3	2	4	1	3	22	3	2	3	3	3
987	5	2	2	2	1	1	2	4	157	47	19.0677	2	4	4	2	6	6	6	6	2	4	1	2	41	3	3	3	3	2	3	3	3	2	25	2	1	2	3	2	3	3	2	2	20	3	1	3	3	3
988	1	1	1	1	1	3	2	4	178	90	28.4055	4	5	5	5	5	5	5	5	5	5	5	2	50	2	2	2	2	2	2	2	2	2	18	2	2	2	2	2	2	2	2	2	18	2	2	2	2	2
989	1	1	2	1	0	4	1	5	180	90	27.7778	3	2	2	2	2	2	2	2	2	2	2	1	20	2	2	2	2	2	2	2	2	2	18	2	2	2	2	2	2	2	2	2	18	2	2	2	2	2
990	1	1	2	2	0	2	3	2	180	85	26.2346	3	4	4	4	4	4	4	4	4	4	4	2	40	2	2	3	3	3	3	3	4	4	27	2	2	2	2	2	2	2	2	2	18	2	2	2	2	2
991	1	1	1	1	1	1	2	5	180	85	26.2346	3	4	6	2	6	6	6	6	6	6	6	2	54	4	2	2	2	2	2	2	2	2	20	2	2	2	2	2	2	2	2	2	18	2	2	2	2	2
992	1	2	1	2	0	1	2	4	166	63	22.8625	2	5	5	2	3	3	3	5	3	3	3	2	35	4	4	4	4	4	4	2	4	4	34	2	2	2	2	2	2	2	2	2	18	2	2	2	2	2
993	1	1	1	1	1	2	3	3	183	60	17.9163	1	4	4	4	4	4	4	4	4	4	4	2	40	2	2	2	2	2	2	2	2	2	18	2	2	2	2	2	2	2	2	2	18	2	2	2	2	2
994	1	2	1	2	1	2	3	4	160	44	17.1875	1	4	4	2	5	4	4	5	5	4	2	2	39	3	3	3	3	3	3	2	3	3	26	2	3	3	3	3	3	3	2	2	24	3	2	3	3	3
995	5	2	1	1	0	1	3	4	166	60	21.7738	2	4	4	4	5	2	1	1	3	5	3	1	32	3	3	3	3	4	4	1	4	4	29	4	4	4	3	3	3	2	3	4	30	4	2	2	2	2
996	1	2	2	2	1	1	2	4	163	63	23.7118	2	6	6	6	6	6	6	6	6	6	4	2	58	2	3	2	2	3	3	2	2	3	22	2	2	2	2	3	4	2	1	2	20	2	2	2	2	2
997	1	2	2	2	1	3	2	5	169	60	21.0077	2	6	6	6	6	6	6	4	6	6	3	2	55	4	4	4	4	4	2	2	4	4	32	4	4	4	2	2	2	2	2	2	24	2	2	2	2	2
998	1	2	2	2	0	1	2	5	159	45	17.7999	1	3	3	3	3	3	3	3	4	3	3	1	31	4	4	4	4	4	4	4	4	4	36	4	4	2	1	4	1	2	1	1	20	1	1	1	1	1
999	1	2	1	2	1	1	3	2	165	78	28.6501	4	3	3	3	3	3	3	3	3	3	3	1	30	3	3	3	3	3	3	3	3	3	27	3	3	3	3	3	3	3	3	3	27	3	3	3	3	3
1000	1	2	2	1	0	1	2	3	153	52	22.2137	2	6	6	6	6	6	6	6	6	6	6	2	60	4	4	4	4	4	4	4	4	4	36	2	4	4	2	4	4	4	2	4	30	2	2	2	2	2
1001	1	1	2	2	0	1	2	5	165	64	23.5078	2	4	4	2	5	2	2	5	2	5	3	2	34	3	3	3	3	3	3	3	3	3	27	3	3	3	3	3	3	3	3	3	27	3	3	3	3	3
1002	5	1	2	1	1	1	4	5	180	70	21.6049	2	6	6	1	6	6	6	6	6	6	6	2	55	4	4	4	4	4	4	4	4	4	36	4	4	4	4	4	4	4	4	4	36	4	4	4	4	4
[truncated: 58 more columns]
